# Supplementary material for: Mitochondrial DNA variability of the Polish population
Source: Eur J Hum Genet. 2019 Mar 21;27(8):1304–14. doi: 10.1038/s41431-019-0381-x (PMC6777467; doi:10.1038/s41431-019-0381-x)
Supplement: Supplementary file 1 — Tab. S1 [file 41431_2019_381_MOESM1_ESM.xlsx]

## Sheet: cluster
Table S1. The list of clusters containing the information about the cluster number to which appropriate county as well as the name of geographic region were assigned.
County, voivodeship	Cluster number	Number of individuals	Latitude	Longitude	Geographic region
brzeski, Lesser Poland	0	9	49.9671	20.6621	Region of Tarnów, Brzesko and Dębica
dąbrowski, Lesser Poland		8	50.2325	20.9656
dębicki, Subcarpathian		18	49.9953	21.3075
gorlicki, Lesser Poland		27	49.6015	21.1285
nowy sącz, Lesser Poland		6	49.6175	20.7153
tarnowski, Lesser Poland		48	50.0367	20.9777
tarnów, Lesser Poland		26	50.0121	20.9858
bydgoski, Kuyavian-Pomeranian	1	12	53.1183	18.075	Region of Chełmno, Świecie and Bydgoszcz
bydgoszcz, Kuyavian-Pomeranian		75	53.1235	18.0084
chełmiński, Kuyavian-Pomeranian		6	53.2952	18.5055
świecki, Kuyavian-Pomeranian		17	53.4958	18.3688
białystok, Podlaskie	2	55	53.1325	23.1688	Northern Podlasie with Białystok
moniecki, Podlaskie		11	53.3777	22.7939
sokólski, Podlaskie		14	53.4805	23.4092
jaworski, Lower Silesian	3	6	51.0284	16.1315	Region of Legnica and Wałbrzych
kamiennogórski, Lower Silesian		7	50.7915	15.9921
legnica, Lower Silesian		11	51.207	16.1553
legnicki, Lower Silesian		19	51.2068	16.1593
wałbrzych, Lower Silesian		21	50.784	16.2844
wałbrzyski, Lower Silesian		10	50.7593	16.2197
świdnicki, Lower Silesian		37	50.9004	16.428
poddębicki, Łódź	4	9	51.9049	18.8873	Region of Turek and Sieradz
sieradzki, Łódź		22	51.6402	18.636
turecki, Greater Poland		17	51.9639	18.5289
zduńskowolski, Łódź		6	51.6548	18.9438
goleniowski, West Pomeranian	5	10	53.5955	14.8616	Western Pomerania
gryficki, West Pomeranian		11	53.9167	15.1999
kamieński, West Pomeranian		10	53.9245	14.715
stargardzki, West Pomeranian		10	53.3675	15.2575
garwoliński, Mazovia	6	17	51.8395	21.7058	Region of Garwolin and Łuków
miński, Mazovia		10	52.1793	21.5721
łukowski, Lublin		22	51.8951	22.1029
biłgorajski, Lublin	7	17	50.4806	22.7841	Roztocze (Zamość and Biłgoraj Lands)
lubaczowski, Subcarpathian		14	50.2606	23.2123
zamojski, Lublin		22	50.722	23.2525
zamość, Lublin		13	50.7231	23.252
ciechanowski, Mazovia	8	6	52.8569	20.5532	Northern Mazovia (region of Ciechanów and Mława) and Southern Mazuria (region of Działdowo and Nidzica)
działdowski, Warmian-Mazurian		8	53.3051	20.0505
mławski, Mazovia		8	53.0587	20.4275
nidzicki, Warmian-Mazurian		7	53.3179	20.4869
bytom, Silesia	9	47	50.3484	18.9157	Upper Silesia - north
będziński, Silesia		32	50.4141	19.1133
chorzów, Silesia		26	50.2975	18.9546
dąbrowa górnicza, Silesia		32	50.3217	19.1949
katowice, Silesia		79	50.2649	19.0238
mysłowice, Silesia		14	50.208	19.1661
piekary Silesia, Silesia		18	50.3789	18.927
ruda śląska, Silesia		27	50.2558	18.8556
siemianowice Silesia, Silesia		11	50.3264	19.0296
sosnowiec, Silesia		55	50.2863	19.1041
tarnogórski, Silesia		29	50.4625	18.8264
tychy, Silesia		27	50.1218	19.02
zabrze, Silesia		36	50.3249	18.7857
świętochłowice, Silesia		5	50.2964	18.9171
kościański, Greater Poland	10	17	52.0622	16.758	Poznań with region of Kościan and Oborniki
obornicki, Greater Poland		10	52.6449	16.8142
poznań, Greater Poland		100	52.4064	16.9252
poznański, Greater Poland		60	52.4071	16.9412
iławski, Warmian-Mazurian	11	22	53.6523	19.6032	Mazuria with the eastern part of Chełmno Land
nowomiejski, Warmian-Mazurian		3	53.4166	19.5339
ostródzki, Warmian-Mazurian		14	53.7688	19.9764
kluczborski, Opole	12	20	50.9857	18.1252	Kluczbork, Olesno, Kępno and Wieruszów Lands
kępiński, Greater Poland		13	51.2756	17.9321
oleski, Opole		12	50.9294	18.4732
wieruszowski, Łódź		9	51.3166	18.2184
międzyrzecki, Lubusz	13	12	52.4874	15.5955	Region of Międzyrzec and Świebodzin
świebodziński, Lubusz		9	52.2444	15.4559
grudziądzki, Kuyavian-Pomeranian	14	34	53.4684	18.7488	Region of Grudziądz, Kwidzyn and Tczew
kwidzyński, Pomeranian		17	53.7069	19.007
tczewski, Pomeranian		15	53.8793	18.7785
wąbrzeski, Kuyavian-Pomeranian		8	53.2897	18.9517
giżycki, Warmian-Mazurian	15	7	53.9663	21.8877	Mazuria
gołdapski, Warmian-Mazurian		9	54.2564	22.2855
piski, Warmian-Mazurian		13	53.7331	21.9134
węgorzewski, Warmian-Mazurian		7	54.1729	21.7636
konecki, Holy Cross	16	14	51.1306	20.3262	Region of Rawa Mazowiecka and Opoczno
opoczyński, Łódź		9	51.4038	20.2645
bytowski, Pomeranian	17	1	54.1455	17.3526	Western Pomerania
słupsk, Pomeranian		24	54.4641	17.0285
słupski, Pomeranian		48	54.5117	17.3148
płocki, Mazovia	18	35	52.5293	19.6945	Region of Sierpc and Płock
sierpecki, Mazovia		6	52.8568	19.6694
brzozowski, Subcarpathian	19	14	49.6905	21.9881	Region of Strzyżów, Jasło, Krosno and Sanok
jasielski, Subcarpathian		24	49.7061	21.4728
krosno, Subcarpathian		9	49.6825	21.7661
krośnieński, Subcarpathian		19	49.7051	21.7519
rzeszowski, Subcarpathian		39	50.0197	22.0083
sanocki, Subcarpathian		19	49.4979	22.0947
strzyżowski, Subcarpathian		12	49.8705	21.7939
krasnostawski, Lublin	20	14	50.9509	23.0514	Eastern Polesie with region of Parczew and Krasnystaw
parczewski, Lublin		10	51.5742	23.0312
włodawski, Lublin		7	51.4989	23.3918
łęczyński, Lublin		15	51.3239	22.9548
świdnicki, Lublin		9	51.1491	22.8386
legionowski, Mazovia	21	12	52.432	20.9228	Mazovia
nowodworski, Mazovia		1	52.4769	20.6781
płoński, Mazovia		5	52.5714	20.4022
warszawski zachodni, Mazovia		8	52.2739	20.6938
białogardzki, West Pomeranian	22	14	54.0029	15.9921	Western Pomerania
kołobrzeski, West Pomeranian		1	54.0776	15.602
łobeski, West Pomeranian		5	53.6392	15.6213
świdwiński, West Pomeranian		17	53.7797	15.8286
krakowski, Lesser Poland	23	52	50.044	20.0059	Region of Kraków and Wieliczka
kraków, Lesser Poland		22	50.0647	19.945
miechowski, Lesser Poland		10	50.4019	20.0438
proszowicki, Lesser Poland		10	50.2018	20.3185
wielicki, Lesser Poland		6	49.9412	20.2204
ostrowski, Mazovia	24	12	52.7571	22.0412	Mazovia and Podlasie
siedlce, Mazovia		17	52.1676	22.2902
siedlecki, Mazovia		12	52.1683	22.2706
sokołowski, Mazovia		8	52.53	22.2817
węgrowski, Mazovia		11	52.4243	21.9063
gdańsk, Pomeranian	25	89	54.352	18.6466	Kashubia
gdański, Pomeranian		30	54.352	18.6466
gdynia, Pomeranian		46	54.5189	18.5305
kartuski, Pomeranian		15	54.3452	18.1175
pucki, Pomeranian		15	54.7744	18.2738
sopot, Pomeranian		9	54.4416	18.5601
wejherowski, Pomeranian		32	54.6003	18.233
bolesławiecki, Lower Silesian	26	9	51.3623	15.5803	Lower Silesia
lubański, Lower Silesian		13	51.0591	15.2856
zgorzelecki, Lower Silesian		16	51.2489	15.1458
żagański, Lubusz		14	51.5689	15.3246
brzeski, Opole	27	10	50.8245	17.5096	Region of Opole
namysłowski, Opole		12	51.0408	17.7774
nyski, Opole		25	50.4653	17.3425
oławski, Lower Silesian		4	51.0163	17.3795
białostocki, Podlaskie	28	25	53.0438	23.3149	Central Podlasie
bielski, Podlaskie		6	52.7651	23.1868
hajnowski, Podlaskie		10	52.7104	23.6072
bełchatowski, Łódź	29	21	51.3657	19.2352	The area of Łódź
pabianicki, Łódź		8	51.6827	19.2966
zgierski, Łódź		24	51.9026	19.4219
łaski, Łódź		11	51.5906	19.1328
łódzki wschodni, Łódź		2	51.6705	19.6225
jarociński, Greater Poland	30	14	51.9559	17.47	Greater Poland
wrzesiński, Greater Poland		15	52.1945	17.6256
średzki, Greater Poland		6	52.1512	17.3348
śremski, Greater Poland		17	52.0097	17.1139
wołomiński, Mazovia	31	11	52.3636	21.2898	Mazovia
wyszkowski, Mazovia		6	52.596	21.4782
lidzbarski, Warmian-Mazurian	32	2	54.1462	20.4128	Warmia
olsztyn, Warmian-Mazurian		41	53.7784	20.4801
olsztyński, Warmian-Mazurian		25	53.7834	20.4736
szczycieński, Warmian-Mazurian		11	53.5604	20.8939
kozienicki, Mazovia	33	11	51.633	21.3991	Region of Radom and Kozienice
radom, Mazovia		56	51.4027	21.1471
radomski, Mazovia		53	51.4025	21.1632
czarnkowsko-trzcianecki, Greater Poland	34	8	52.9079	16.3654	Region of Czarnków and Szamotuły
szamotulski, Greater Poland		20	52.6307	16.4583
cieszyński, Silesia	35	41	49.7498	18.6355	Upper Silesia - south
gliwice, Silesia		45	50.2945	18.6714
gliwicki, Silesia		18	50.2874	18.6576
jastrzębie-zdrój, Silesia		5	49.9454	18.6101
mikołowski, Silesia		21	50.1657	18.8118
pszczyński, Silesia		24	50.0083	18.8612
rybnicki, Silesia		8	50.115	18.5397
rybnik, Silesia		28	50.1022	18.5463
wodzisławski, Silesia		26	49.9884	18.4693
żory, Silesia		12	50.0447	18.7006
kaliski, Greater Poland	36	14	51.7432	18.0653	Region of Kalisz
kalisz, Greater Poland		14	51.7673	18.0853
ostrowski, Greater Poland		32	51.6453	17.788
ostrzeszowski, Greater Poland		13	51.4509	17.9191
pleszewski, Greater Poland		15	51.9008	17.8263
grodziski, Greater Poland	37	7	52.2107	16.3325	Greater Poland
międzychodzki, Greater Poland		6	52.6005	16.0492
nowotomyski, Greater Poland		17	52.3247	16.1432
wolsztyński, Greater Poland		16	52.115	16.117
jarosławski, Subcarpathian	38	10	49.9658	22.7536	Region of Przemyśl
przemyski, Subcarpathian		11	49.7771	22.7786
przemyśl, Subcarpathian		9	49.7839	22.7678
dzierżoniowski, Lower Silesian	39	14	50.7718	16.7233	Lower Silesia
kłodzki, Lower Silesian		32	50.4114	16.5656
wrocławski, Lower Silesian		2	51.1408	16.9832
ząbkowicki, Lower Silesian		4	50.5895	16.8123
augustowski, Podlaskie	40	7	53.8429	23.2073	Region of Suwałki and Augustów
sejneński, Podlaskie		8	54.0502	23.3185
suwalski, Podlaskie		3	54.0962	22.9216
suwałki, Podlaskie		17	54.1115	22.9308
brzeziński, Łódź	41	11	51.8404	19.7813	Region of Łowicz, Tomaszów, Brzeziny
tomaszowski, Łódź		11	51.622	20.0242
łowicki, Łódź		14	52.0954	19.8348
lipski, Mazovia	42	6	51.1606	21.5681	The border of Radom and Sandomierz Lands
opatowski, Holy Cross		5	50.7596	21.3816
ostrowiecki, Holy Cross		16	50.9466	21.4298
zwoleński, Mazovia		11	51.3354	21.5725
górowski, Lower Silesian	43	3	51.6632	16.5126	Lower Silesia
głogowski, Lower Silesian		12	51.6574	16.0968
leszczyński, Greater Poland		16	51.839	16.5721
lubiński, Lower Silesian		22	51.4412	16.2519
polkowicki, Lower Silesian		15	51.4739	16.0198
wołowski, Lower Silesian		2	51.3911	16.6004
wschowski, Lubusz		25	51.8255	16.1333
bielski, Silesia	44	65	49.9081	19.0762	Żywiec and region of western Kraków
bielsko-biała, Silesia		2	49.8224	19.0584
bieruńsko-lędziński, Silesia		18	50.1079	19.1533
chrzanowski, Lesser Poland		16	50.0968	19.4651
jaworzno, Silesia		19	50.205	19.2739
oświęcimski, Lesser Poland		15	50.0026	19.27
wadowicki, Lesser Poland		8	49.8916	19.5414
żywiecki, Silesia		27	49.609	19.213
częstochowa, Silesia	45	44	50.8118	19.1203	Region of Częstochowa
częstochowski, Silesia		8	50.7989	19.1268
kłobucki, Silesia		11	50.9493	18.8752
lubliniecki, Silesia		8	50.6982	18.8296
pajęczański, Łódź		7	51.1816	19.0385
wieluński, Łódź		16	51.2403	18.687
gorzowski, Lubusz	46	13	52.7257	15.2019	Region of Gorzów Wielkopolski
gorzów wielkopolski, Lubusz		25	52.7325	15.2369
sulęciński, Lubusz		8	52.3724	15.147
aleksandrowski, Kuyavian-Pomeranian	47	17	52.8154	18.7183	Western Kuyavia
inowrocławski, Kuyavian-Pomeranian		32	52.7948	18.2957
kolski, Greater Poland		4	52.2795	18.7486
radziejowski, Kuyavian-Pomeranian		4	52.5766	18.5512
chełmski, Lublin	48	33	51.1369	23.4785	Eastern part of Lublin voivodeship - Chełm, Hrubieszów and Tomaszów regions
hrubieszowski, Lublin		17	50.7016	23.8117
tomaszowski, Lublin		18	50.4808	23.614
ełcki, Warmian-Mazurian	49	20	53.7888	22.3324	Mazuria
grajewski, Podlaskie		10	53.5826	22.4522
olecki, Warmian-Mazurian		10	54.0489	22.4074
gostyniński, Mazovia	50	3	52.4353	19.4024	Eastern Kuyavia with region of Łęczyca
kutnowski, Łódź		5	52.2572	19.4091
lipnowski, Kuyavian-Pomeranian		11	52.8136	19.2658
włocławski, Kuyavian-Pomeranian		74	52.6579	19.0677
łęczycki, Łódź		2	52.1205	19.1748
nowosolski, Lubusz	51	18	51.7781	15.6943	Region of Zielona Góra
zielona góra, Lubusz		26	51.9356	15.5062
zielonogórski, Lubusz		26	51.9424	15.5208
limanowski, Lesser Poland	52	10	49.6748	20.2789	Podhale
myślenicki, Lesser Poland		4	49.8113	19.9949
nowotarski, Lesser Poland		7	49.4707	19.9994
suski, Lesser Poland		5	49.7009	19.6586
tatrzański, Lesser Poland		7	49.3012	20.0015
janowski, Lublin	53	9	50.725	22.4425	The border of Lublin and Subcarpathian voivodeships
kraśnicki, Lublin		17	50.8707	22.1526
niżański, Subcarpathian		16	50.4777	22.3714
stalowowolski, Subcarpathian		22	50.6225	22.0834
bialski, Lublin	54	31	52.0332	23.1298	Southern Podlasie
siemiatycki, Podlaskie		10	52.4826	22.964
łosicki, Mazovia		12	52.2288	22.8869
głubczycki, Opole	55	10	50.1747	17.8418	Region of Opole
krapkowicki, Opole		10	50.4777	17.9467
kędzierzyńsko-kozielski, Opole		24	50.2924	18.1706
opolski, Opole		62	50.6751	17.9213
prudnicki, Opole		20	50.3886	17.6997
raciborski, Silesia		26	50.1204	18.1814
strzelecki, Opole		17	50.5237	18.3258
krośnieński, Lubusz	56	8	52.0001	15.0031	Region of Słubice
słubicki, Lubusz		9	52.3368	14.7479
żarski, Lubusz		24	51.6951	15.0218
przysuski, Mazovia	57	14	51.4158	20.6795	Region of Starachowice and Szydłowiec
skarżyski, Holy Cross		20	51.0688	20.7824
starachowicki, Holy Cross		17	51.0518	21.1067
szydłowiecki, Mazovia		7	51.2325	20.8422
chojnicki, Pomeranian	58	19	53.7745	17.7292	Pomerania
kościerski, Pomeranian		7	53.9993	18.0203
starogardzki, Pomeranian		16	53.8589	18.3428
sępoleński, Kuyavian-Pomeranian		8	53.4496	17.5131
tucholski, Kuyavian-Pomeranian		4	53.5546	17.9946
koszalin, West Pomeranian	59	40	54.1943	16.1715	Western Pomerania
koszaliński, West Pomeranian		23	54.1917	16.2465
sławieński, West Pomeranian		9	54.3881	16.609
grodziski, Mazovia	60	6	52.0797	20.543	Mazovia
rawski, Łódź		9	51.734	20.3802
skierniewicki, Łódź		10	51.9607	20.1603
sochaczewski, Mazovia		4	52.2088	20.1941
żyrardowski, Mazovia		3	52.013	20.4228
gostyński, Greater Poland	61	22	51.8504	17.0132	Greater Poland
krotoszyński, Greater Poland		15	51.6999	17.4344
rawicki, Greater Poland		11	51.6584	16.989
trzebnicki, Lower Silesian		3	51.4188	16.9986
braniewski, Warmian-Mazurian	62	8	54.316	19.9613	Żuławy and Powiśle
elbląg, Warmian-Mazurian		29	54.1561	19.4045
elbląski, Warmian-Mazurian		19	54.0161	19.5896
malborski, Pomeranian		16	54.086	19.0337
nowodworski, Pomeranian		10	54.2838	19.0705
sztumski, Pomeranian		4	53.8977	19.2164
opolski, Lublin	63	11	51.1669	21.9855	Region of Puławy and Ryki
puławski, Lublin		24	51.4175	22.0547
rycki, Lublin		13	51.6165	21.9412
makowski, Mazovia	64	8	52.9226	21.1729	Mazovia
ostrołęcki, Mazovia		9	53.0837	21.5733
ostrołęka, Mazovia		3	53.0877	21.5593
przasnyski, Mazovia		1	53.1484	20.9249
pułtuski, Mazovia		4	52.6884	20.9854
gnieźnieński, Greater Poland	65	19	52.5015	17.6288	Region of Gniezno and Nakło
nakielski, Kuyavian-Pomeranian		5	53.0887	17.5465
wągrowiecki, Greater Poland		12	52.7846	17.2146
żniński, Kuyavian-Pomeranian		4	52.7912	17.7536
myszkowski, Silesia	66	36	50.6199	19.2916	Region of Zawiercie and Olkusz
olkuski, Lesser Poland		14	50.3109	19.5873
zawierciański, Silesia		26	50.4834	19.5828
gryfiński, West Pomeranian	67	4	52.9357	14.501	Region of Gryfino and Pyrzyce
myśliborski, West Pomeranian		12	52.857	14.778
pyrzycki, West Pomeranian		12	53.1032	14.9138
bieszczadzki, Subcarpathian	68	11	49.3098	22.6	Bieszczady
leski, Subcarpathian		13	49.3561	22.3739
grójecki, Mazovia	69	4	51.8226	20.8598	Region of Warsaw
otwocki, Mazovia		12	52.0857	21.3466
piaseczyński, Mazovia		10	51.9906	21.0267
pruszkowski, Mazovia		5	52.1628	20.8154
warszawa, Mazovia		97	52.2297	21.0122
jelenia góra, Lower Silesian	70	21	50.9044	15.7194	Region of Jelenia Góra
jeleniogórski, Lower Silesian		10	50.8666	15.6823
lwówecki, Lower Silesian		13	51.0284	15.5137
złotoryjski, Lower Silesian		5	51.1558	15.8338
choszczeński, West Pomeranian	71	10	53.1389	15.6497	Region of Choszczno and Drezdenko
strzelecko-drezdenecki, Lubusz		7	52.9102	15.712
wysokomazowiecki, Podlaskie	72	12	52.8379	22.5451	Region of Łomża and Zambrów
zambrowski, Podlaskie		10	53.0025	22.2852
łomża, Podlaskie		13	53.1781	22.059
łomżyński, Podlaskie		22	53.1689	22.2444
bartoszycki, Warmian-Mazurian	73	10	54.2601	20.7965	Warmia
kętrzyński, Warmian-Mazurian		7	54.1661	21.3115
mrągowski, Warmian-Mazurian		9	53.8019	21.3077
policki, West Pomeranian	74	11	53.6074	14.4111	Western Pomerania
szczecin, West Pomeranian		72	53.4285	14.5528
świnoujście, West Pomeranian		1	53.91	14.2476
piotrkowski, Łódź	75	9	51.4036	19.7111	Region of Piotrków Trybunalski
piotrków trybunalski, Łódź		9	51.4052	19.703
radomszczański, Łódź		23	51.0812	19.6245
leżajski, Subcarpathian	76	15	50.282	22.479	Region of Rzeszów and Przeworsk
przeworski, Subcarpathian		11	50.0743	22.5412
rzeszów, Subcarpathian		32	50.0412	21.9991
łańcucki, Subcarpathian		17	50.1571	22.2393
lubartowski, Lublin	77	18	51.4971	22.5409	Region of Lublin
lubelski, Lublin		22	51.2474	22.5734
lublin, Lublin		85	51.2465	22.5684
radzyński, Lublin		7	51.7484	22.6146
konin, Greater Poland	78	11	52.223	18.2511	Region of Konin
koniński, Greater Poland		26	52.2168	18.2532
mogileński, Kuyavian-Pomeranian		5	52.6295	18.0818
słupecki, Greater Poland		10	52.2368	17.9179
kolbuszowski, Subcarpathian	79	13	50.2442	21.7763	Region of Tarnobrzeg and Kolbuszowa
mielecki, Subcarpathian		23	50.3165	21.4302
ropczycko-sędziszowski, Subcarpathian		13	50.0999	21.6564
tarnobrzeski, Subcarpathian		24	50.5799	21.6925
