# Supplementary material for: Mitochondrial DNA variability of the Polish population
Source: Eur J Hum Genet. 2019 Mar 21;27(8):1304–14. doi: 10.1038/s41431-019-0381-x (PMC6777467; doi:10.1038/s41431-019-0381-x)
Supplement: Supplementary file 3 — Tab. S2_markers [file 41431_2019_381_MOESM3_ESM.xlsx]

## Sheet: Markers
	Marker name from Illumina	Position in the reference to revised Cambride Reference Sequence (rCRS)	Sequence variant according to HGVS nomenclature [48]
1	rs370271105	72	NC_012920.1:m.72T>C
2	rs369034419	93	NC_012920.1:m.93A>G
3	rs372439069	215	NC_012920.1:m.215A>G
4	rs41531144	217	NC_012920.1:m.217T>C
5	rs41323649	228	NC_012920.1:m.228G>A
6	rs375896687	236	NC_012920.1:m.236T>C
7	rs201801609	285	NC_012920.1:m.285C>T
8	rs41528348	295	NC_012920.1:m.295C>T
9	rs201236789	418	NC_012920.1:m.418C>T
10	rs41356551	456	NC_012920.1:m.456C>T
11	rs41442247	477	NC_012920.1:m.477T>C
12	rs3901846	499	NC_012920.1:m.499G>A
13	rs200056066	606	NC_012920.1:m.606A>G
14	rs201031012	629	NC_012920.1:m.629T>C
15	rs28358568	710	NC_012920.1:m.710T>C
16	2010-08-MT-830	711	NC_012920.1:m.711T>C
17	200610-42*	722	NC_012920.1:m.722C>T
18	rs28358570	921	NC_012920.1:m.921T>C
19	rs200887992	951	NC_012920.1:m.951G>A
20	rs3888511	961	NC_012920.1:m.961T>C
21	rs111033179	1005	NC_012920.1:m.1005T>C
22	rs2856982	1018	NC_012920.1:m.1018G>A
23	rs58327546	1041	NC_012920.1:m.1041A>G
24	rs2000974	1048	NC_012920.1:m.1048C>T
25	rs28358572	1243	NC_012920.1:m.1243T>C
26	rs111033358	1382	NC_012920.1:m.1382A>C
27	rs111033325	1393	NC_012920.1:m.1393G>A
28	rs111033322	1406	NC_012920.1:m.1406T>C
29	rs201251530	1413	NC_012920.1:m.1413T>C
30	rs2001030	1438	NC_012920.1:m.1438A>G
31	rs200807305	1664	NC_012920.1:m.1664G>A
32	rs201873294	1694	NC_012920.1:m.1694T>C
33	rs2854126	1700	NC_012920.1:m.1700T>C
34	rs28527344	1703	NC_012920.1:m.1703C>T
35	rs202116303	1706	NC_012920.1:m.1706C>T
36	rs200251800	1709	NC_012920.1:m.1709G>A
37	rs201747251	1717	NC_012920.1:m.1717T>C
38	rs3928305	1719	NC_012920.1:m.1719G>A
39	rs200626438	1721	NC_012920.1:m.1721C>T
40	rs28358574	1736	NC_012920.1:m.1736A>G
41	rs28358576	1811	NC_012920.1:m.1811A>G
42	rs200029818	1842	NC_012920.1:m.1842A>G
43	rs28358577	1888	NC_012920.1:m.1888G>A
44	rs202087883	2056	NC_012920.1:m.2056G>A
45	rs200813159	2218	NC_012920.1:m.2218C>T
46	rs201336470	2259	NC_012920.1:m.2259C>T
47	rs200131896	2283	NC_012920.1:m.2283C>T
48	rs28358578	2332	NC_012920.1:m.2332C>T
49	rs28358579	2352	NC_012920.1:m.2352T>C
50	rs200437350	2358	NC_012920.1:m.2358A>G
51	rs28358580	2416	NC_012920.1:m.2416T>C
52	rs28445203	2483	NC_012920.1:m.2483T>C
53	rs2854128	2706	NC_012920.1:m.2706A>G
54	rs2856980	2758	NC_012920.1:m.2758G>A
55	rs3895615	2768	NC_012920.1:m.2768A>G
56	rs200221487	2772	NC_012920.1:m.2772C>T
57	rs199713564	2831	NC_012920.1:m.2831G>A
58	200610-2	2880	NC_012920.1:m.2880A>G
59	rs2854130	2885	NC_012920.1:m.2885T>C
60	rs3928306	3010	NC_012920.1:m.3010G>A
61	rs199838004	3027	NC_012920.1:m.3027T>C
62	rs112161681	3116	NC_012920.1:m.3116C>T
63	rs2854131	3197	NC_012920.1:m.3197T>C
64	rs199993153	3200	NC_012920.1:m.3200T>A
65	rs200999343	3206	NC_012920.1:m.3206C>T
66	rs28553329	3210	NC_012920.1:m.3210C>T
67	rs2853516	3316	NC_012920.1:m.3316G>A
68	rs201969351	3338	NC_012920.1:m.3338T>C
69	rs41423746	3348	NC_012920.1:m.3348A>G
70	200610-4	3384	NC_012920.1:m.3384A>G
71	rs41460449	3394	NC_012920.1:m.3394T>C
72	rs374875201	3396	NC_012920.1:m.3396T>C
73	rs201212638	3398	NC_012920.1:m.3398T>C
74	rs202123618	3434	NC_012920.1:m.3434A>G
75	rs200319905	3497	NC_012920.1:m.3497C>T
76	rs28358586	3547	NC_012920.1:m.3547A>G
77	200610-112	3644	NC_012920.1:m.3644T>C
78	rs377546596	3645	NC_012920.1:m.3645T>C
79	rs28357968	3666	NC_012920.1:m.3666G>A
80	rs41355750	3720	NC_012920.1:m.3720A>G
81	rs201513497	3736	NC_012920.1:m.3736G>A
82	200610-114	3826	NC_012920.1:m.3826T>C
83	rs200479541	3866	NC_012920.1:m.3866T>C
84	200610-45	3921	NC_012920.1:m.3921C>T
85	rs199771084	4021	NC_012920.1:m.4021A>G
86	rs41504646	4024	NC_012920.1:m.4024A>G
87	200610-47	4025	NC_012920.1:m.4025C>T
88	rs200180511	4093	NC_012920.1:m.4093A>G
89	rs200764459	4123	NC_012920.1:m.4123A>G
90	rs201832206	4129	NC_012920.1:m.4129A>G
91	rs200931747	4312	NC_012920.1:m.4312C>T
92	200610-48	4335	NC_012920.1:m.4335C>T
93	rs41456348	4336	NC_012920.1:m.4336T>C
94	rs200009705	4363	NC_012920.1:m.4363T>C
95	rs201854167	4732	NC_012920.1:m.4732A>G
96	rs3021086	4769	NC_012920.1:m.4769A>G
97	rs28357977	4820	NC_012920.1:m.4820G>A
98	rs28357980	4917	NC_012920.1:m.4917A>G
99	rs28357981	4977	NC_012920.1:m.4977T>C
100	rs41419549	5004	NC_012920.1:m.5004T>C
101	200610-120	5108	NC_012920.1:m.5108T>C
102	rs199794187	5301	NC_012920.1:m.5301A>G
103	rs200778062	5331	NC_012920.1:m.5331C>A
104	rs41333444	5390	NC_012920.1:m.5390A>G
105	rs3020601	5442	NC_012920.1:m.5442T>C
106	rs3021088	5460	NC_012920.1:m.5460G>A
107	rs200077222	5814	NC_012920.1:m.5814T>C
108	200610-9	5833	NC_012920.1:m.5833A>G
109	rs370472320	6221	NC_012920.1:m.6221T>C
110	200610-121	6248	NC_012920.1:m.6248T>C
111	rs200165736	6253	NC_012920.1:m.6253T>C
112	rs201395766	6260	NC_012920.1:m.6260G>A
113	rs201262114	6261	NC_012920.1:m.6261G>A
114	rs202216551	6267	NC_012920.1:m.6267G>A
115	200610-80	6285	NC_012920.1:m.6285G>A
116	200610-123	6392	NC_012920.1:m.6392T>C
117	200610-81	6446	NC_012920.1:m.6446G>A
118	rs199476128	6480	NC_012920.1:m.6480G>A
119	rs200784106	6663	NC_012920.1:m.6663A>G
120	rs41352249	6680	NC_012920.1:m.6680T>C
121	rs41413745	6734	NC_012920.1:m.6734G>A
122	rs201872766	6982	NC_012920.1:m.6982A>G
123	2010-08-MT-831	7142	NC_012920.1:m.7142T>C
124	rs28358874	7175	NC_012920.1:m.7175T>C
125	rs78810645	7274	NC_012920.1:m.7274C>T
126	rs201950015	7476	NC_012920.1:m.7476C>T
127	2010-08-MT-860	7684	NC_012920.1:m.7684T>C
128	2010-08-MT-861	7697	NC_012920.1:m.7697G>A
129	rs199751156	7853	NC_012920.1:m.7853G>A
130	200610-86	7859	NC_012920.1:m.7859G>A
131	200610-128	7870	NC_012920.1:m.7870T>C
132	200610-13	7972	NC_012920.1:m.7972A>G
133	rs28358884	8414	NC_012920.1:m.8414C>T
134	rs199616772	8417	NC_012920.1:m.8417C>T
135	rs1116906	8460	NC_012920.1:m.8460A>G
136	rs201902227	8478	NC_012920.1:m.8478C>T
137	rs201336180	8684	NC_012920.1:m.8684C>T
138	rs201017581	8857	NC_012920.1:m.8857G>A
139	200610-55	8859	NC_012920.1:m.8859C>T
140	rs202120082	8896	NC_012920.1:m.8896G>A
141	200610-18	8946	NC_012920.1:m.8946A>G
142	200610-56	8964	NC_012920.1:m.8964C>T
143	200610-89	9064	NC_012920.1:m.9064G>A
144	rs377719893	9072	NC_012920.1:m.9072A>G
145	rs41513156	9093	NC_012920.1:m.9093A>G
146	rs201559119	9098	NC_012920.1:m.9098T>C
147	200610-57	9140	NC_012920.1:m.9140C>T
148	rs28380140	9377	NC_012920.1:m.9377A>G
149	rs2853825	9477	NC_012920.1:m.9477G>A
150	rs2248727	9540	NC_012920.1:m.9540T>C
151	200610-21	9587	NC_012920.1:m.9587A>G
152	rs41482146	9667	NC_012920.1:m.9667A>G
153	rs41502750	9716	NC_012920.1:m.9716T>C
154	200610-59	9785	NC_012920.1:m.9785C>T
155	rs200613617	9804	NC_012920.1:m.9804G>A
156	rs201552272	9855	NC_012920.1:m.9855A>G
157	rs41345446	9899	NC_012920.1:m.9899T>C
158	rs199999390	9903	NC_012920.1:m.9903T>C
159	rs3134801	9950	NC_012920.1:m.9950T>C
160	rs200809063	9966	NC_012920.1:m.9966G>A
161	rs201906571	10007	NC_012920.1:m.10007T>C
162	rs200048690	10031	NC_012920.1:m.10031T>C
163	rs41347846	10034	NC_012920.1:m.10034T>C
164	rs28358274	10086	NC_012920.1:m.10086A>G
165	200610-133	10118	NC_012920.1:m.10118T>C
166	rs202131419	10143	NC_012920.1:m.10143G>A
167	rs28358275	10238	NC_012920.1:m.10238T>C
168	rs41467651	10310	NC_012920.1:m.10310G>A
169	rs28358276	10321	NC_012920.1:m.10321T>C
170	rs201397417	10345	NC_012920.1:m.10345T>C
171	200610-22	10397	NC_012920.1:m.10397A>G
172	rs200478835	10410	NC_012920.1:m.10410T>C
173	rs28358279	10463	NC_012920.1:m.10463T>C
174	rs28358280	10550	NC_012920.1:m.10550A>G
175	rs28358281	10586	NC_012920.1:m.10586G>A
176	rs2853487	10589	NC_012920.1:m.10589G>A
177	200610-60	10607	NC_012920.1:m.10607C>T
178	rs200487531	10609	NC_012920.1:m.10609T>C
179	200610-135	10640	NC_012920.1:m.10640T>C
180	rs2853488	10688	NC_012920.1:m.10688G>A
181	200610-23	10754	NC_012920.1:m.10754A>G
182	rs201300253	11025	NC_012920.1:m.11025T>C
183	200610-61	11061	NC_012920.1:m.11061C>T
184	rs2853489	11172	NC_012920.1:m.11172A>G
185	rs28358284	11177	NC_012920.1:m.11177C>T
186	rs201803443	11204	NC_012920.1:m.11204T>C
187	rs3915952	11251	NC_012920.1:m.11251A>G
188	rs200145866	11253	NC_012920.1:m.11253T>C
189	200610-63	11288	NC_012920.1:m.11288C>T
190	rs201999217	11377	NC_012920.1:m.11377G>A
191	rs2853493	11467	NC_012920.1:m.11467A>G
192	200610-65	11536	NC_012920.1:m.11536C>T
193	2010-08-MT-82	11560	NC_012920.1:m.11560A>G
194	rs200873900	11696	NC_012920.1:m.11696G>A
195	rs28718242	11899	NC_012920.1:m.11899T>C
196	rs2853496	11914	NC_012920.1:m.11914G>A
197	200610-25	11959	NC_012920.1:m.11959A>G
198	rs201803948	11963	NC_012920.1:m.11963G>A
199	rs28359169	11969	NC_012920.1:m.11969G>A
200	rs200911567	11984	NC_012920.1:m.11984T>C
201	200610-136	12121	NC_012920.1:m.12121T>C
202	rs28359170	12236	NC_012920.1:m.12236G>A
203	rs202114991	12248	NC_012920.1:m.12248A>G
204	200610-137	12285	NC_012920.1:m.12285T>C
205	rs2853498	12308	NC_012920.1:m.12308A>G
206	rs200656196	12454	NC_012920.1:m.12454G>A
207	rs201922401	12542	NC_012920.1:m.12542C>T
208	rs41445245	12630	NC_012920.1:m.12630G>A
209	2010-08-MT-143	12642	NC_012920.1:m.12642A>G
210	rs41369547	12669	NC_012920.1:m.12669C>T
211	rs2854122	12705	NC_012920.1:m.12705C>T
212	200610-94	12771	NC_012920.1:m.12771G>A
213	rs200567053	12820	NC_012920.1:m.12820G>A
214	200610-27	12822	NC_012920.1:m.12822A>G
215	rs28705385	12850	NC_012920.1:m.12850A>G
216	rs201612920	12937	NC_012920.1:m.12937A>G
217	rs200106331	12940	NC_012920.1:m.12940G>A
218	rs201361958	12950	NC_012920.1:m.12950A>G
219	rs2853501	13105	NC_012920.1:m.13105A>G
220	rs200044200	13135	NC_012920.1:m.13135G>A
221	200610-30	13183	NC_012920.1:m.13183A>G
222	200610-138	13215	NC_012920.1:m.13215T>C
223	rs28359175	13263	NC_012920.1:m.13263A>G
224	rs2853502	13276	NC_012920.1:m.13276A>G
225	rs2854123	13650	NC_012920.1:m.13650C>T
226	rs28359178	13708	NC_012920.1:m.13708G>A
227	2010-08-MT-204	13759	NC_012920.1:m.13759G>A
228	rs41358152	13780	NC_012920.1:m.13780A>G
229	rs28359179	13789	NC_012920.1:m.13789T>C
230	rs28359181	13880	NC_012920.1:m.13880C>A
231	rs28359182	13886	NC_012920.1:m.13886T>C
232	rs200713907	13924	NC_012920.1:m.13924C>T
233	rs201826256	13933	NC_012920.1:m.13933A>G
234	rs199620723	13934	NC_012920.1:m.13934C>T
235	rs200657506	13942	NC_012920.1:m.13942A>G
236	rs202081448	13958	NC_012920.1:m.13958G>C
237	rs41509754	13965	NC_012920.1:m.13965T>C
238	rs41535848	13966	NC_012920.1:m.13966A>G
239	rs201144988	13981	NC_012920.1:m.13981C>T
240	rs28359185	14000	NC_012920.1:m.14000T>A
241	200610-139	14025	NC_012920.1:m.14025T>C
242	rs200134839	14053	NC_012920.1:m.14053A>G
243	rs201017328	14059	NC_012920.1:m.14059A>G
244	rs28357668	14148	NC_012920.1:m.14148A>G
245	rs28357671	14178	NC_012920.1:m.14178T>C
246	rs372515139	14182	NC_012920.1:m.14182T>C
247	rs202227543	14258	NC_012920.1:m.14258G>A
248	rs28357675	14318	NC_012920.1:m.14318T>C
249	200610-96	14323	NC_012920.1:m.14323G>A
250	200610-71	14338	NC_012920.1:m.14338C>T
251	2010-08-MT-251	14417	NC_012920.1:m.14417A>G
252	rs201327354	14502	NC_012920.1:m.14502T>C
253	200610-141	14512	NC_012920.1:m.14512T>C
254	200610-97	14544	NC_012920.1:m.14544G>A
255	rs2853505	14861	NC_012920.1:m.14861G>A
256	2010-08-MT-288	14872	NC_012920.1:m.14872C>T
257	200610-33	14890	NC_012920.1:m.14890A>G
258	200610-34	14893	NC_012920.1:m.14893A>G
259	rs201551481	14927	NC_012920.1:m.14927A>G
260	rs199997767	14978	NC_012920.1:m.14978A>G
261	rs200786872	14979	NC_012920.1:m.14979T>C
262	rs202045169	15038	NC_012920.1:m.15038A>G
263	rs28357684	15043	NC_012920.1:m.15043G>A
264	rs199999794	15071	NC_012920.1:m.15071T>C
265	rs201169089	15074	NC_012920.1:m.15074T>C
266	rs201943501	15077	NC_012920.1:m.15077G>A
267	rs201194402	15119	NC_012920.1:m.15119G>A
268	200610-99	15148	NC_012920.1:m.15148G>A
269	rs367572771	15172	NC_012920.1:m.15172G>A
270	rs28357687	15204	NC_012920.1:m.15204T>C
271	rs2853506	15218	NC_012920.1:m.15218A>G
272	rs201250154	15236	NC_012920.1:m.15236A>G
273	rs41518645	15257	NC_012920.1:m.15257G>A
274	rs200455825	15263	NC_012920.1:m.15263C>T
275	rs28573847	15301	NC_012920.1:m.15301G>A
276	rs199627956	15314	NC_012920.1:m.15314G>A
277	rs200487235	15323	NC_012920.1:m.15323G>A
278	rs2853508	15326	NC_012920.1:m.15326A>G
279	rs200521299	15402	NC_012920.1:m.15402C>T
280	rs2853509	15431	NC_012920.1:m.15431G>A
281	rs3088309	15452	NC_012920.1:m.15452C>A
282	rs202008188	15479	NC_012920.1:m.15479T>C
283	rs28357370	15487	NC_012920.1:m.15487A>T
284	rs199951903	15497	NC_012920.1:m.15497G>A
285	200610-143	15514	NC_012920.1:m.15514T>C
286	rs3094280	15662	NC_012920.1:m.15662A>G
287	rs28357374	15670	NC_012920.1:m.15670T>C
288	rs199967113	15672	NC_012920.1:m.15672T>C
289	rs200975632	15693	NC_012920.1:m.15693T>C
290	rs41337244	15758	NC_012920.1:m.15758A>G
291	rs28357375	15784	NC_012920.1:m.15784T>C
292	rs200336777	15812	NC_012920.1:m.15812G>A
293	rs28357376	15824	NC_012920.1:m.15824A>G
294	rs41504845	15833	NC_012920.1:m.15833C>T
295	rs202225494	15849	NC_012920.1:m.15849C>T
296	rs201023973	15860	NC_012920.1:m.15860A>G
297	rs199833246	15889	NC_012920.1:m.15889T>C
298	rs35788393	15904	NC_012920.1:m.15904C>T
299	rs201674211	15905	NC_012920.1:m.15905T>C
300	rs41383248	15907	NC_012920.1:m.15907A>G
301	rs2853510	15924	NC_012920.1:m.15924A>G
302	rs28357377	15928	NC_012920.1:m.15928G>A
303	rs41441949	15930	NC_012920.1:m.15930G>A
304	rs200572753	15939	NC_012920.1:m.15939C>T
305	rs201619354	15940	NC_012920.1:m.15940T>C
306	rs200108597	15941	NC_012920.1:m.15941T>C
307	rs28535186	15942	NC_012920.1:m.15942T>C
308	rs202014122	15946	NC_012920.1:m.15946C>T
309	rs199993959	15951	NC_012920.1:m.15951A>G
310	rs201041059	15978	NC_012920.1:m.15978C>T
311	rs201864830	16017	NC_012920.1:m.16017T>C
312	rs147903261	16069	NC_012920.1:m.16069C>T
313	2010-08-MT-398	16086	NC_012920.1:m.16086T>C
314	rs41505649	16144	NC_012920.1:m.16144T>C
315	rs41419246	16145	NC_012920.1:m.16145G>A
316	rs41466049	16162	NC_012920.1:m.16162A>G
317	rs41479950	16163	NC_012920.1:m.16163A>G
318	rs35134837	16217	NC_012920.1:m.16217T>C
319	rs2857290	16270	NC_012920.1:m.16270C>T
320	rs41378955	16390	NC_012920.1:m.16390G>A
321	rs34301918	16391	NC_012920.1:m.16391G>A
322	rs139001869	16399	NC_012920.1:m.16399A>G
323	200610-37	16482	NC_012920.1:m.16482A>G
