# Supplementary material for: Mitochondrial DNA variability of the Polish population
Source: Eur J Hum Genet. 2019 Mar 21;27(8):1304–14. doi: 10.1038/s41431-019-0381-x (PMC6777467; doi:10.1038/s41431-019-0381-x)
Supplement: Supplementary file 4 — Tab. S3 [file 41431_2019_381_MOESM4_ESM.xlsx]

## Sheet: Arkusz1
Subhaplogroup frequencies (%)
Subhaplogroups	Total (N=5852)	Lower Silesia (N=317)	Kuyavian – Pomeranian (N = 330)	Lublin (N=440)	Lubusz (N=232)	Łódź (N=253)	Lesser Poland (N=311)	Mazovia (N=531)	Opole (N=222)	Subcarpathian (N=410)	Podlaskie (N=232)	Pomeranian (N=412)	Silesia (N=963)	Holy Cross (N=73)	Warmian- Mazurian (N=286)	Greater Poland (N=571)	West Pomeranian (N=269)
H	10.8375	10.8553	11.0063	8.51064	7.65766	6.72269	10.6164	9.50495	14.0845	16.3683	10.3139	11.5681	12.7753	4.34783	12.6394	8.13309	10.8108
H1	15.4206	12.5	21.0692	15.13	16.6667	19.7479	14.3836	16.8317	12.6761	12.2762	16.1435	12.3393	14.7577	23.1884	16.3569	15.342	16.2162
H10	0.0359454	0	0	0	0	0	0	0	0	0.255754	0	0	0	0	0	0.184843	0
H11	0.521208	0.986842	0	0.236407	0.45045	0	1.71233	0.594059	0.938967	1.02302	0	0	0.660793	0	0	0.369686	0.772201
H13	1.68943	1.64474	1.57233	1.65485	2.25225	2.52101	2.39726	1.18812	1.40845	1.53453	1.79372	2.05656	1.43172	0	1.11524	2.21811	1.5444
H14	0.0898634	0	0.314465	0	0.45045	0.420168	0	0	0	0.255754	0	0	0.110132	0	0	0	0
H15	0.251618	0.657895	0.314465	0	0	0.420168	1.36986	0.19802	0	0	0	0.771208	0.110132	0	0	0.184843	0
H18	0.0359454	0	0	0	0.45045	0	0	0	0	0	0.44843	0	0	0	0	0	0
H2	2.98347	2.96053	3.14465	1.89125	1.8018	3.78151	3.76712	2.37624	2.8169	0.767263	4.93274	5.65553	2.42291	1.44928	4.46097	3.51201	2.7027
H20	0.0359454	0	0	0	0	0	0.684932	0	0	0	0	0	0	0	0	0	0
H22	0.0359454	0	0	0	0	0	0	0	0	0.255754	0	0	0.110132	0	0	0	0
H26	0.161754	0.328947	0	0	0	0	0	0.792079	0	0	0	0	0.330396	0	0.371747	0	0
H3	2.94752	3.61842	2.51572	2.83688	2.25225	2.52101	4.10959	3.16832	2.8169	2.04604	3.58744	3.59897	3.0837	2.89855	2.97398	2.40296	2.7027
H35	0.251618	0.657895	0	0.472813	1.35135	0	0	0.39604	0.469484	0	0	0	0	0	0	0.739372	0
H4	1.45579	1.97368	1.25786	1.89125	2.25225	0.420168	0.342466	3.16832	1.40845	1.79028	0.44843	1.79949	0.881057	0	1.85874	0.739372	1.9305
H41	0.233645	0	0	0.945626	0	0.840336	0	0.19802	0.469484	0	0	0	0.330396	1.44928	0.371747	0	0
H44	0.26959	0.328947	0.314465	0.236407	0.900901	0.420168	0	0	0	0.511509	0	0.257069	0.110132	0	1.11524	0.369686	0
H46	0.125809	0	0	0	0	0.420168	0	0.19802	0	0	0	0	0.220264	0	0.371747	0.369686	0
H49	0.449317	0.657895	0	0	0.45045	0.840336	1.0274	0	0	0.511509	0.896861	0.257069	0.770925	0	0.371747	0.369686	0.772201
H5	4.96046	6.25	4.71698	6.38298	4.95495	2.10084	2.73973	4.55446	3.75587	5.11509	4.93274	5.9126	5.17621	8.69565	1.85874	5.91497	6.17761
H6	2.08483	2.96053	2.51572	2.12766	2.7027	2.10084	1.71233	2.37624	1.40845	3.32481	1.79372	1.28535	2.09251	2.89855	1.11524	2.21811	0.3861
H60	0.0179727	0	0	0	0.45045	0	0	0	0	0	0	0	0	0	0	0	0
H65	0.0179727	0	0	0	0	0	0	0	0	0	0	0.257069	0	0	0	0	0
H7	0.611071	0.986842	0.314465	0	0.45045	0.840336	0.342466	0.594059	0.469484	0.767263	0.896861	0.257069	0.440529	0	1.11524	1.47874	0.3861
H81	0.053918	0	0	0	0	0	0	0	0	0.255754	0	0.257069	0	0	0	0.184843	0
H84	0.0179727	0	0	0	0	0	0	0	0	0.255754	0	0	0	0	0	0	0
H94	0.0718907	0	0	0.70922	0	0	0	0	0	0	0.44843	0	0	0	0	0	0
HV	1.68943	0.657895	3.77358	1.18203	0	2.52101	1.36986	1.58416	2.34742	1.53453	1.34529	1.54242	2.09251	0	0.371747	2.5878	1.1583
HV0	2.64198	3.61842	3.14465	2.12766	1.8018	3.36134	2.73973	1.9802	0.938967	3.06905	2.24215	2.05656	3.74449	2.89855	1.48699	2.77264	1.9305
HV1	0.305536	0.328947	0.314465	0.236407	0.900901	0	0.342466	0	0.938967	0.767263	0.44843	0.257069	0.110132	0	0.371747	0.369686	0
HV2	0.0359454	0	0	0.472813	0	0	0	0	0	0	0	0	0	0	0	0	0
HV5	0.0179727	0	0	0	0	0	0	0	0	0	0	0	0.110132	0	0	0	0
I	0.377426	0.657895	0.314465	0.70922	0	0	0.684932	0.19802	0.469484	0	0	1.28535	0.330396	0	0.743494	0	0.3861
I1	0.934579	1.97368	1.57233	0.70922	0.900901	0.420168	0.342466	1.18812	1.40845	0.511509	0.44843	0.771208	0.550661	2.89855	1.11524	1.2939	0.772201
I2	0.26959	0	0.314465	0	0.45045	0.420168	0.342466	0.39604	0.938967	0	0.44843	0.514139	0.220264	0	0	0.369686	0
I3	0.251618	0.986842	0	0.472813	0	0	0.342466	0.39604	0	0.255754	0	0	0.110132	1.44928	0.743494	0	0.3861
I5	0.0179727	0	0	0	0.45045	0	0	0	0	0	0	0	0	0	0	0	0
J1	8.33932	9.21053	4.40252	8.51064	8.10811	10.9244	7.87671	8.51485	6.10329	6.64962	9.41704	6.42674	9.69163	17.3913	10.7807	9.0573	5.01931
J2	1.94105	1.64474	2.51572	1.18203	1.8018	3.36134	2.39726	1.78218	3.28638	2.55754	1.79372	1.28535	1.65198	1.44928	1.11524	2.5878	1.1583
K	1.04242	0.657895	0.943396	1.41844	0.900901	0.840336	0.342466	0.792079	0	0.511509	1.34529	1.54242	0.770925	0	0.743494	2.03327	2.7027
K1	2.58807	3.28947	1.57233	2.60047	2.25225	1.68067	2.39726	2.77228	1.40845	4.09207	1.34529	3.85604	2.20264	1.44928	2.97398	2.5878	3.0888
K2	0.647017	0.328947	0.943396	0.236407	0	0	0.342466	1.18812	0.938967	0.767263	1.79372	1.02828	0.550661	1.44928	0.371747	0.369686	0.772201
T	4.69087	5.92105	4.08805	4.25532	5.85586	2.52101	3.76712	5.14851	4.22535	5.11509	4.03587	5.39846	4.07489	2.89855	7.0632	3.8817	6.94981
T1	2.48023	2.96053	3.14465	1.41844	3.6036	2.52101	3.08219	2.37624	0.469484	4.09207	4.4843	1.79949	2.64317	2.89855	2.97398	1.10906	1.5444
T2	2.42631	1.64474	1.25786	3.07329	3.6036	2.10084	1.36986	2.17822	5.6338	1.02302	3.58744	2.57069	2.20264	2.89855	2.23048	3.32717	1.9305
U	0.0718907	0	0.314465	0	0	0	0.342466	0.19802	0	0	0	0	0	0	0	0	0.3861
U1	0.46729	0.328947	0	0.472813	0.45045	0.420168	0.342466	0.594059	0.469484	0.511509	0	0.771208	0.660793	0	0	0.184843	1.5444
U2	2.96549	1.64474	3.45912	2.83688	1.8018	2.94118	3.76712	2.9703	1.87793	2.30179	3.58744	3.08483	2.42291	5.7971	5.94796	2.40296	4.6332
U3	0.359454	0	0.314465	0.236407	0.900901	0.420168	0	0.19802	1.40845	0.255754	0.44843	0.257069	0.770925	0	0	0	0.3861
U4	3.82818	3.94737	4.71698	5.43735	3.15315	2.10084	3.76712	2.9703	7.04225	4.09207	1.79372	3.3419	4.18502	2.89855	3.34572	4.25139	1.9305
U5	12.3472	10.5263	11.3208	15.3664	12.6126	16.3866	14.726	13.0693	13.1455	11.509	10.3139	10.0257	11.5639	7.24638	8.92193	12.939	15.0579
U6	0.0718907	0	0	0.236407	0	0	0	0.19802	0	0	0.896861	0	0	0	0	0	0
U7	0.215672	0	0	0.472813	0.45045	0.420168	0	0.39604	0	0	0	0	0.440529	0	0	0.184843	0.3861
U8	0.772825	0.657895	0.314465	0.472813	1.8018	0.420168	0.342466	0.39604	1.87793	0.511509	0.896861	1.02828	0.991189	1.44928	0	0.924214	1.1583
W	0.718907	0.986842	0.314465	0.945626	0.900901	1.68067	0.684932	0.792079	0	0.767263	0.44843	1.28535	0.330396	0	1.11524	0.739372	0.3861
W1	0.161754	0.328947	0.314465	0	0	0	0.684932	0	0	0.255754	0	0.514139	0.110132	0	0	0	0.3861
W3	0.754853	0	0.943396	0.945626	1.35135	0	1.36986	0.792079	1.40845	0.767263	0.896861	1.02828	0.550661	0	0.371747	0.739372	0.772201
W5	0.0898634	0	0	0	0	0	0	0	0	0.255754	0	0	0.440529	0	0	0	0
W6	0.808771	0.328947	0.628931	0.945626	0.45045	0.420168	1.0274	0.792079	0.938967	0.511509	1.34529	2.05656	0.660793	0	1.11524	0.554529	0.772201
