# Supplementary material for: Mitochondrial DNA variability of the Polish population
Source: Eur J Hum Genet. 2019 Mar 21;27(8):1304–14. doi: 10.1038/s41431-019-0381-x (PMC6777467; doi:10.1038/s41431-019-0381-x)
Supplement: Supplementary file 5 — Tab. S4 [file 41431_2019_381_MOESM5_ESM.xlsx]

## Sheet: Haplogroup H
	No. Of individuals	Other haplogroups (n)	Haplogroup H (n)	Lower Silesia	Kuyavian– Pomeranian	Lublin	Lubusz	Łódź	Lesser Poland	Mazovia	Opole	Subcarpathian	Podlaskie	Silesia	Holy Cross	Warmian-Mazurian	Greater Poland	West Pomeranian
Lower Silesia	317	173	144
Kuyavian–Pomeranian	330	174	156	0.637698
Lublin	440	258	182	0.26546	0.102024
Lubusz	232	131	101	0.659668	0.381122	0.58789
Łódź	253	148	105	0.348034	0.164898	0.971605	0.651019
Lesser Poland	311	179	132	0.451558	0.219297	0.767547	0.799469	0.821702
Mazovia	531	298	233	0.661064	0.330705	0.430189	0.92959	0.52972	0.684929
Opole	222	131	91	0.306825	0.145557	0.926734	0.583435	0.910137	0.737491	0.465424
Subcarpatian	410	225	185	0.934933	0.559597	0.268992	0.697441	0.361364	0.473021	0.703685	0.317535
Podlaskie	232	128	104	0.889338	0.567066	0.387876	0.779133	0.460037	0.579344	0.808314	0.409077	0.942586
Silesia	963	547	416	0.488031	0.198417	0.519095	0.926086	0.627513	0.815225	0.799322	0.549013	0.510844	0.653187
Holy Cross	73	42	31	0.646628	0.456128	0.859524	0.872301	0.88304	0.997266	0.819395	0.824348	0.674093	0.723088	0.903023
Warmian-Mazurian	286	162	124	0.609624	0.330307	0.595159	0.96761	0.663769	0.821858	0.885729	0.592449	0.644673	0.737348	0.962153	0.890903
Greater Poland	571	329	242	0.380634	0.154357	0.744985	0.76471	0.813477	0.98581	0.615917	0.72163	0.39322	0.525838	0.754763	0.989093	0.785582
West Pomeranian	269	154	115	0.515855	0.268747	0.71638	0.859833	0.772731	0.940522	0.760992	0.694091	0.542858	0.640315	0.89577	0.965153	0.885483	0.919569
Pomeranian	412	232	180	0.639952	0.32982	0.492545	0.969658	0.580004	0.737782	0.953448	0.512385	0.679358	0.780016	0.866346	0.845899	0.930532	0.682792	0.809099
Total	5852	3311	2541
