# Supplementary material for: Mitochondrial DNA variability of the Polish population
Source: Eur J Hum Genet. 2019 Mar 21;27(8):1304–14. doi: 10.1038/s41431-019-0381-x (PMC6777467; doi:10.1038/s41431-019-0381-x)
Supplement: Supplementary file 6 — Tab. S5 [file 41431_2019_381_MOESM6_ESM.xlsx]

## Sheet: Haplogroup U
	No. Of individuals	Other haplogroups (n)	Haplogroup U (n)	Lower Silesia	Kuyavian–Pomeranian	Lublin	Lubusz	Łódź	Lesser Poland	Mazovia	Opole	Subcarpathian	Podlaskie	Silesia	Holy Cross	Warmian-Mazurian	Greater Poland	West Pomeranian
Lower Silesia	317	265	52
Kuyavian–Pomeranian	330	265	65	0.276601
Lublin	440	332	108	0.00679173	0.11066
Lubusz	232	185	47	0.245849	0.869649	0.209755
Łódź	253	198	55	0.105078	0.545545	0.401689	0.68941
Lesser Poland	311	243	68	0.0817863	0.498727	0.393002	0.650406	0.971292
Mazovia	531	425	106	0.197871	0.924401	0.0863268	0.925088	0.564773	0.510493
Opole	222	167	55	0.0164863	0.156124	0.948445	0.24911	0.433913	0.431846	0.141933
Subcarpatian	410	335	75	0.505954	0.627804	0.0266768	0.541897	0.277572	0.233503	0.519356	0.0542916
Podlaskie	232	192	40	0.795202	0.462149	0.0298316	0.405081	0.212492	0.181812	0.379437	0.0485458	0.738594
Silesia	963	772	191	0.176793	0.957052	0.0455566	0.884373	0.502001	0.439052	0.952506	0.101782	0.508442	0.369368
Holy Cross	73	61	12	0.994263	0.521627	0.129673	0.471093	0.323458	0.304217	0.476443	0.140275	0.704061	0.873575	0.481014
Warmian-Mazurian	286	237	49	0.810791	0.413779	0.0177636	0.362587	0.176228	0.145645	0.325164	0.034233	0.694007	0.974028	0.308677	0.88785
Greater Poland	571	458	113	0.213904	0.973091	0.069691	0.880183	0.521759	0.465953	0.94284	0.122978	0.556787	0.404573	0.983323	0.495401	0.348881
West Pomeranian	269	203	66	0.0144436	0.154186	0.997571	0.253425	0.449283	0.446724	0.136913	0.951135	0.0498303	0.0462402	0.0933721	0.143671	0.0315289	0.1171
Pomeranian	412	340	72	0.702552	0.438378	0.0115287	0.382373	0.17448	0.139214	0.333108	0.0284928	0.759904	0.939957	0.308453	0.829085	0.906322	0.359727	0.0250607
Total	5852	4678	1174
