# Supplementary material for: Mitochondrial DNA variability of the Polish population
Source: Eur J Hum Genet. 2019 Mar 21;27(8):1304–14. doi: 10.1038/s41431-019-0381-x (PMC6777467; doi:10.1038/s41431-019-0381-x)
Supplement: Supplementary file 7 — Tab. S6 [file 41431_2019_381_MOESM7_ESM.xlsx]

## Sheet: Haplogroup J
	No. Of individuals	Other haplogroups (n)	Haplogroup J (n)	Lower Silesia	Kuyavian–Pomeranian	Lublin	Lubusz	Łódź	Lesser Poland	Mazovia	Opole	Subcarpathian	Podlaskie	Silesia	Holy Cross	Warmian-Mazurian	Greater Poland	West Pomeranian
Lower Silesia	317	284	33
Kuyavian–Pomeranian	330	308	22	0.0878714
Lublin	440	399	41	0.617727	0.184032
Lubusz	232	210	22	0.720732	0.221119	0.94452
Łódź	253	219	34	0.264654	0.00595483	0.0927508	0.173268
Lesser Poland	311	281	30	0.750072	0.167302	0.879674	0.948919	0.157866
Mazovia	531	479	52	0.772139	0.111572	0.802436	0.894083	0.126714	0.944815
Opole	222	202	20	0.590811	0.308794	0.896688	0.861747	0.129146	0.803537	0.738751
Subcarpatian	410	374	36	0.457228	0.287567	0.784918	0.765561	0.0579503	0.689691	0.596894	0.92312
Podlaskie	232	207	25	0.890458	0.0831845	0.546054	0.64437	0.370157	0.666061	0.67838	0.528846	0.407514
Silesia	963	860	103	0.88617	0.0325604	0.43021	0.587862	0.219452	0.598736	0.583832	0.457594	0.281606	0.971742
Holy Cross	73	60	13	0.0772621	0.00222186	0.0285943	0.0515983	0.349125	0.0465733	0.0382609	0.0385351	0.0185845	0.112569	0.0631649
Warmian-Mazurian	286	254	32	0.758162	0.0477832	0.412826	0.527471	0.426469	0.537122	0.530889	0.421431	0.292417	0.881279	0.813575	0.127373
Greater Poland	571	508	63	0.774472	0.0307444	0.373469	0.51742	0.323008	0.521655	0.500941	0.403129	0.247948	0.915708	0.837015	0.0911319	0.945476
West Pomeranian	269	253	16	0.0518327	0.719636	0.109269	0.136192	0.00365713	0.100234	0.0654426	0.195282	0.17462	0.0493282	0.0197753	0.00125503	0.0281459	0.0184808
Pomeranian	412	382	30	0.136143	0.744391	0.282437	0.324961	0.00895381	0.253799	0.174622	0.441411	0.429104	0.127708	0.0497546	0.00354254	0.0743488	0.0473599	0.497843
Total	5852	5280	572
