# Supplementary material for: Mitochondrial DNA variability of the Polish population
Source: Eur J Hum Genet. 2019 Mar 21;27(8):1304–14. doi: 10.1038/s41431-019-0381-x (PMC6777467; doi:10.1038/s41431-019-0381-x)
Supplement: Supplementary file 8 — Tab. S7 [file 41431_2019_381_MOESM8_ESM.xlsx]

## Sheet: Haplogroup T
	No. Of individuals	Other haplogroups (n)	Haplogroup T (n)	Lower Silesia	Kuyavian–Pomeranian	Lublin	Lubusz	Łódź	Lesser Poland	Mazovia	Opole	Subcarpathian	Podlaskie	Silesia	Holy Cross	Warmian-Mazurian	Greater Poland	West Pomeranian
Lower Silesia	317	285	32
Kuyavian–Pomeranian	330	303	27	0.398175
Lublin	440	403	37	0.426657	0.909988
Lubusz	232	203	29	0.375692	0.0924376	0.0902259
Łódź	253	236	17	0.153206	0.507625	0.424317	0.0299767
Lesser Poland	311	287	24	0.29589	0.827959	0.732382	0.0632061	0.649927
Mazovia	531	482	49	0.6778	0.598861	0.654858	0.169929	0.236959	0.452096
Opole	222	200	22	0.943954	0.483938	0.522273	0.382322	0.206308	0.374127	0.770273
Subcarpatian	410	370	40	0.879554	0.458193	0.494168	0.280866	0.175415	0.340364	0.783654	0.950518
Podlaskie	232	205	27	0.564111	0.171073	0.175198	0.775634	0.0595727	0.121305	0.306508	0.553074	0.453721
Silesia	963	882	81	0.359478	0.89658	0.998939	0.0531308	0.378986	0.698734	0.591931	0.47489	0.421104	0.123859
Holy Cross	73	67	6	0.626148	0.991595	0.956754	0.316902	0.659328	0.885604	0.778803	0.668977	0.680227	0.412143	0.954517
Warmian-Mazurian	286	253	33	0.568087	0.161133	0.162765	0.73743	0.0542666	0.11246	0.294469	0.557907	0.450224	0.971938	0.106862	0.415962
Greater Poland	571	526	45	0.261391	0.872501	0.760373	0.0402527	0.559861	0.930999	0.423789	0.356333	0.303134	0.0912129	0.714616	0.919726	0.079198
West Pomeranian	269	242	27	0.981622	0.430322	0.462911	0.383009	0.172698	0.325143	0.712269	0.962651	0.904388	0.564534	0.40445	0.640815	0.569197	0.297611
Pomeranian	412	374	38	0.692212	0.618016	0.675092	0.191038	0.255061	0.473902	0.99808	0.778143	0.794387	0.328797	0.623694	0.783078	0.319676	0.455124	0.723824
Total	5852	5318	534
