# Supplementary material for: Mitochondrial DNA variability of the Polish population
Source: Eur J Hum Genet. 2019 Mar 21;27(8):1304–14. doi: 10.1038/s41431-019-0381-x (PMC6777467; doi:10.1038/s41431-019-0381-x)
Supplement: Supplementary file 9 — Tab. S8 [file 41431_2019_381_MOESM9_ESM.xlsx]

## Sheet: Haplogroup HV
	No. Of individuals	Other haplogroups (n)	Haplogroup HV (n)	Lower Silesia	Kuyavian–Pomeranian	Lublin	Lubusz	Łódź	Lesser Poland	Mazovia	Opole	Subcarpathian	Podlaskie	Silesia	Holy Cross	Warmian-Mazurian	Greater Poland	West Pomeranian
Lower Silesia	317	303	14
Kuyavian–Pomeranian	330	307	23	0.162049
Lublin	440	423	17	0.704974	0.0546092
Lubusz	232	226	6	0.258217	0.020737	0.386504
Łódź	253	239	14	0.539768	0.480861	0.305891	0.102956
Lesser Poland	311	298	13	0.883934	0.125239	0.827344	0.317387	0.453963
Mazovia	531	513	18	0.447849	0.0164788	0.69337	0.558527	0.156112	0.556741
Opole	222	213	9	0.837688	0.15062	0.905215	0.381746	0.453549	0.942526	0.654892
Subcarpatian	410	389	21	0.659441	0.290733	0.375053	0.124107	0.81789	0.554581	0.186224	0.546712
Podlaskie	232	223	9	0.756349	0.119572	0.992008	0.431031	0.391859	0.860424	0.736387	0.924011	0.473584
Silesia	963	908	55	0.375883	0.407331	0.145598	0.0521988	0.913412	0.296266	0.0463437	0.324722	0.662061	0.265871
Holy Cross	73	71	2	0.746018	0.276731	0.891571	0.72764	0.505463	0.813438	0.953947	0.87437	0.560354	0.923861	0.419475
Warmian-Mazurian	286	280	6	0.112386	0.00441208	0.184417	0.713335	0.0352064	0.147658	0.296889	0.196396	0.0420828	0.229234	0.0127902	0.740194
Greater Poland	571	540	31	0.509783	0.347919	0.245871	0.0815698	0.951431	0.415618	0.100794	0.426992	0.832294	0.360223	0.816309	0.326456	0.0236691
West Pomeranian	269	261	8	0.359997	0.0281085	0.533131	0.792863	0.145773	0.438095	0.754003	0.514705	0.175779	0.576787	0.0715511	0.916092	0.510676	0.11461
Pomeranian	412	397	15	0.59529	0.0409294	0.86424	0.469456	0.245893	0.709826	0.835232	0.794786	0.299467	0.878067	0.10958	0.699631	0.240592	0.190234	0.637722
Total	5852	5591	261
