# Supplementary material for: Mitochondrial DNA variability of the Polish population
Source: Eur J Hum Genet. 2019 Mar 21;27(8):1304–14. doi: 10.1038/s41431-019-0381-x (PMC6777467; doi:10.1038/s41431-019-0381-x)
Supplement: Supplementary file 10 — Tab. S9 [file 41431_2019_381_MOESM10_ESM.xlsx]

## Sheet: Haplogroup K
	No. Of individuals	Other haplogroups (n)	Haplogroup K (n)	Lower Silesia	Kuyavian–Pomeranian	Lublin	Lubusz	Łódź	Lesser Poland	Mazovia	Opole	Subcarpathian	Podlaskie	Silesia	Holy Cross	Warmian-Mazurian	Greater Poland	West Pomeranian
Lower Silesia	317	304	13
Kuyavian–Pomeranian	330	319	11	0.605538
Lublin	440	422	18	0.994515	0.58476
Lubusz	232	225	7	0.503199	0.834034	0.484426
Łódź	253	247	6	0.25312	0.493932	0.23334	0.660076
Lesser Poland	311	302	9	0.410756	0.749104	0.385442	0.932992	0.701386
Mazovia	531	507	24	0.772683	0.391394	0.743655	0.333528	0.142679	0.24064
Opole	222	217	5	0.351241	0.628625	0.319818	0.829542	0.826282	0.855638	0.205265
Subcarpatian	410	389	21	0.517915	0.23443	0.472822	0.2097	0.0817559	0.137869	0.66775	0.0829243
Podlaskie	232	222	10	0.903715	0.547668	0.89234	0.458503	0.232415	0.374242	0.897382	0.220045	0.644915
Silesia	963	931	32	0.51417	0.992756	0.471586	0.814012	0.438929	0.709332	0.243729	0.408304	0.113283	0.463467
Holy Cross	73	71	2	0.835454	0.915373	0.821273	0.783852	0.802404	0.749903	0.69278	0.83692	0.560354	0.797278	0.943372
Warmian-Mazurian	286	275	11	0.873028	0.732312	0.869299	0.608478	0.328278	0.518306	0.650157	0.307606	0.429129	0.789947	0.670014	0.651519
Greater Poland	571	544	27	0.665723	0.315438	0.625964	0.27503	0.111455	0.188281	0.869076	0.111613	0.778156	0.797791	0.16641	0.440363	0.554035
West Pomeranian	269	252	17	0.22459	0.0850266	0.18374	0.0843681	0.0280485	0.0467733	0.275399	0.0301364	0.506611	0.320625	0.0261759	0.236304	0.183326	0.418329
Pomeranian	412	387	25	0.236233	0.0849123	0.187718	0.0871996	0.0281487	0.0459315	0.288032	0.0308836	0.555181	0.344898	0.0193265	0.253001	0.191816	0.429745	0.893799
Total	5852	5614	238
