# Supplementary material for: Mitochondrial DNA variability of the Polish population
Source: Eur J Hum Genet. 2019 Mar 21;27(8):1304–14. doi: 10.1038/s41431-019-0381-x (PMC6777467; doi:10.1038/s41431-019-0381-x)
Supplement: Supplementary file 11 — Tab. S10 [file 41431_2019_381_MOESM11_ESM.xlsx]

## Sheet: Haplogroup W
	No. Of individuals	Other haplogroups (n)	Haplogroup W (n)	Lower Silesia	Kuyavian–Pomeranian	Lublin	Lubusz	Łódź	Lesser Poland	Mazovia	Opole	Subcarpathian	Podlaskie	Silesia	Holy Cross	Warmian-Mazurian	Greater Poland	West Pomeranian
Lower Silesia	317	312	5
Kuyavian–Pomeranian	330	323	7	0.608213
Lublin	440	428	12	0.292088	0.591632
Lubusz	232	226	6	0.404646	0.718067	0.914246
Łódź	253	248	5	0.968548	0.863343	0.718641	0.884395
Lesser Poland	311	300	11	0.11917	0.278201	0.525858	0.529129	0.266862
Mazovia	531	519	12	0.492621	0.892873	0.64053	0.784699	0.798808	0.272539
Opole	222	217	5	0.804699	0.846099	0.916723	0.941032	0.91141	0.548882	0.792871
Subcarpatian	410	400	10	0.417626	0.774234	0.791422	0.908505	0.697102	0.385236	0.856899	0.882936
Podlaskie	232	226	6	0.404646	0.718067	0.914246	1	0.652223	0.529129	0.784699	0.817056	0.908505
Silesia	963	944	19	0.652325	0.868527	0.372532	0.557978	0.997334	0.11379	0.709638	0.790031	0.582591	0.557978
Holy Cross	73	73	0	0.614959	0.447062	0.312627	0.365696	0.50293	0.214772	0.395269	0.440924	0.366894	0.365696	0.447909
Warmian-Mazurian	286	279	7	0.44482	0.786358	0.817561	0.920086	0.711314	0.436788	0.865195	0.885684	0.994279	0.920086	0.6216	0.177046
Greater Poland	571	560	11	0.707836	0.840467	0.397176	0.556083	0.961856	0.142825	0.698828	0.769546	0.584315	0.556083	0.949244	0.231643	0.615913
West Pomeranian	269	263	6	0.561518	0.927261	0.683231	0.795125	0.839849	0.352242	0.978864	0.987057	0.860909	0.795125	0.791163	0.197964	0.865813	0.77031
Pomeranian	412	393	19	0.0228344	0.0667538	0.142119	0.201447	0.0768951	0.473142	0.0445434	0.137567	0.0913714	0.201447	0.00625237	0.0612295	0.1376	0.015736	0.106235
Total	5852	5711	141
