# Supplementary material for: Mitochondrial DNA variability of the Polish population
Source: Eur J Hum Genet. 2019 Mar 21;27(8):1304–14. doi: 10.1038/s41431-019-0381-x (PMC6777467; doi:10.1038/s41431-019-0381-x)
Supplement: Supplementary file 12 — Tab. S11 [file 41431_2019_381_MOESM12_ESM.xlsx]

## Sheet: Haplogroup I
	No. Of individuals	Other haplogroups (n)	Haplogroup I (n)	Lower Silesia	Kuyavian–Pomeranian	Lublin	Lubusz	Łódź	Lesser Poland	Mazovia	Opole	Subcarpathian	Podlaskie	Silesia	Holy Cross	Warmian-Mazurian	Greater Poland	West Pomeranian
Lower Silesia	317	306	11
Kuyavian–Pomeranian	330	323	7	0.297008
Lublin	440	432	8	0.151742	0.763346
Lubusz	232	228	4	0.329785	0.979806	0.930256
Łódź	253	251	2	0.064792	0.340706	0.446431	0.604454
Lesser Poland	311	306	5	0.219606	0.850999	0.947235	0.814495	0.624506
Mazovia	531	520	11	0.215182	0.960515	0.776589	0.75049	0.189114	0.63423
Opole	222	216	6	0.615896	0.658668	0.455201	0.477615	0.106119	0.380709	0.595004
Subcarpatian	410	407	3	0.0167532	0.191206	0.272735	0.442674	0.706153	0.451325	0.157986	0.100022
Podlaskie	232	230	2	0.0889254	0.406835	0.523335	0.681136	0.677771	0.705851	0.376969	0.257104	0.774284
Silesia	963	952	11	0.00567667	0.19023	0.309491	0.474835	0.628288	0.521623	0.153483	0.0779708	0.488303	0.711878
Holy Cross	73	70	3	0.932979	0.566961	0.4148	0.459927	0.135615	0.372604	0.502696	0.830489	0.0676647	0.168412	0.111534
Warmian-Mazurian	286	279	7	0.461283	0.786358	0.560223	0.570097	0.134044	0.46513	0.726919	0.85665	0.0612724	0.169651	0.103872	0.441164
Greater Poland	571	562	9	0.0684064	0.550643	0.766696	0.880307	0.364702	0.971441	0.538188	0.29578	0.235305	0.430058	0.468927	0.131753	0.374185
West Pomeranian	269	265	4	0.210484	0.787823	0.974683	0.883735	0.737431	0.826243	0.764172	0.529862	0.572364	0.818599	0.887565	0.348511	0.612355	0.840042
Pomeranian	412	402	10	0.403988	0.781919	0.536757	0.556979	0.123722	0.444055	0.713557	0.832894	0.051397	0.158527	0.0751092	0.412049	0.986303	0.33896	0.397966
Total	5852	5749	103
