# Supplementary material for: Mitochondrial DNA variability of the Polish population
Source: Eur J Hum Genet. 2019 Mar 21;27(8):1304–14. doi: 10.1038/s41431-019-0381-x (PMC6777467; doi:10.1038/s41431-019-0381-x)
Supplement: Supplementary file 13 — Tab. S12 [file 41431_2019_381_MOESM13_ESM.xlsx]

## Sheet: Haplogroup V
	No. Of individuals	Other haplogroups (n)	Haplogroup Y (n)	Lower Silesia	Kuyavian–Pomeranian	Lublin	Lubusz	Łódź	Lesser Poland	Mazovia	Opole	Subcarpathian	Podlaskie	Silesia	Holy Cross	Warmian-Mazurian	Greater Poland	West Pomeranian
Lower Silesia	317	314	3
Kuyavian–Pomeranian	330	327	3	0.718263
Lublin	440	436	4	0.739914	0.701253
Lubusz	232	229	3	0.976452	0.984615	0.946904
Łódź	253	248	5	0.496383	0.460131	0.397428	0.81558
Lesser Poland	311	309	2	0.982886	0.946925	0.989833	0.74114	0.298357
Mazovia	531	526	5	0.718706	0.751294	0.776629	0.958409	0.38617	0.946386
Opole	222	219	3	0.980863	0.941969	0.90227	0.721282	0.864407	0.703587	0.912207
Subcarpatian	410	410	0	0.164364	0.176182	0.151664	0.0880773	0.0166077	0.362203	0.129032	0.0795546
Podlaskie	232	231	1	0.846665	0.877493	0.830894	0.615549	0.259858	0.798407	0.772569	0.584655	0.772737
Silesia	963	947	16	0.36112	0.326951	0.27002	0.687193	0.73231	0.185835	0.257938	0.740167	0.00865647	0.155402
Holy Cross	73	72	1	0.748611	0.769523	0.785567	0.58953	0.877109	0.917277	0.776859	0.567707	0.329569	0.971734	0.772815
Warmian-Mazurian	286	281	5	0.614985	0.57503	0.512303	0.952569	0.901311	0.382873	0.504993	0.997743	0.0256928	0.32689	0.871574	0.774606
Greater Poland	571	561	10	0.338644	0.307076	0.255894	0.640975	0.823678	0.174651	0.24642	0.690463	0.00707301	0.144592	0.895165	0.812778	0.997428
West Pomeranian	269	268	1	0.73501	0.765035	0.713454	0.514345	0.190882	0.899668	0.653514	0.485501	0.831762	0.544831	0.191014	0.89932	0.247467	0.188266
Pomeranian	412	406	6	0.536497	0.498596	0.458608	0.865496	0.609767	0.300703	0.465317	0.915131	0.0141866	0.228342	0.781204	0.954483	0.760698	0.718355	0.170142
Total	5852	5784	68
