# Supplementary material for: Mitochondrial DNA variability of the Polish population
Source: Eur J Hum Genet. 2019 Mar 21;27(8):1304–14. doi: 10.1038/s41431-019-0381-x (PMC6777467; doi:10.1038/s41431-019-0381-x)
Supplement: Supplementary file 14 — Tab. S13 [file 41431_2019_381_MOESM14_ESM.xlsx]

## Sheet: Haplogroup N
	No. Of individuals	Other haplogroups (n)	Haplogroup N (n)	Lower Silesia	Kuyavian–Pomeranian	Lublin	Lubusz	Łódź	Lesser Poland	Mazovia	Opole	Subcarpathian	Podlaskie	Silesia	Holy Cross	Warmian-Mazurian	Greater Poland	West Pomeranian
Lower Silesia	317	313	4
Kuyavian–Pomeranian	330	329	1	0.34558
Lublin	440	437	3	0.661597	0.828153
Lubusz	232	231	1	0.577214	0.639427	0.900072
Łódź	253	251	2	0.892788	0.81702	0.761621	0.939976
Lesser Poland	311	306	5	0.976967	0.19222	0.391647	0.377451	0.624506
Mazovia	531	525	6	0.863337	0.188956	0.46821	0.351616	0.658403	0.555685
Opole	222	221	1	0.609599	0.66016	0.866198	0.498016	0.909523	0.405385	0.638714
Subcarpatian	410	405	5	0.774094	0.332279	0.648524	0.568313	0.893477	0.904527	0.857877	0.601597
Podlaskie	232	232	0	0.226552	0.859313	0.514406	1	0.517104	0.137245	0.237998	0.982403	0.221955
Silesia	963	948	15	0.705609	0.0752102	0.176233	0.180157	0.355047	0.950741	0.501502	0.197555	0.632243	0.0557455
Holy Cross	73	71	2	0.690945	0.15005	0.310433	0.287632	0.465829	0.869292	0.560499	0.308287	0.638457	0.0894867	0.772815
Warmian-Mazurian	286	280	6	0.422111	0.0360758	0.0919991	0.102273	0.210312	0.65639	0.272638	0.114124	0.360629	0.0264835	0.532633	0.740194
Greater Poland	571	568	3	0.427831	0.970992	0.926776	0.703358	0.972697	0.211951	0.435827	0.671213	0.405188	0.639762	0.116508	0.186299	0.0760437
West Pomeranian	269	266	3	0.826839	0.477875	0.850183	0.72283	0.945068	0.880633	0.736747	0.755612	0.810002	0.301748	0.80471	0.634207	0.562073	0.611405
Pomeranian	412	407	5	0.779612	0.335131	0.653533	0.571963	0.898391	0.89842	0.851607	0.605324	0.756235	0.223638	0.808565	0.634583	0.539508	0.409236	0.804666
Total	5852	5790	62
