# Supplementary material for: Mitochondrial DNA variability of the Polish population
Source: Eur J Hum Genet. 2019 Mar 21;27(8):1304–14. doi: 10.1038/s41431-019-0381-x (PMC6777467; doi:10.1038/s41431-019-0381-x)
Supplement: Supplementary file 15 — Tab. S14 [file 41431_2019_381_MOESM15_ESM.xlsx]

## Sheet: Arkusz1
	Fst estimates
Fst estimates	Mazovia	Opole	Subcarpathian	Kuyavian-Pomeranian	Lesser Poland	Pomeranian	Lublin	Warmian-Mazurian	Podlaskie	Silesia	Lower Silesian	Lodz	Holy Cross	West Pomeranian	Greater Poland
Mazovia	*
Opole	0.00091	*
Subcarpatian	0.00085	0.00042	*
Kuyavian-Pomeranian	0.00123	0.00158	0.00159	*
Lesser Poland	0.00185	0.00175	0.00127	0.00164	*
Pomeranian	0.00148	0.00132	0.00081	0.00181	0.00145	*
Lublin	0.00074	0.00035	0.00183	0.00193	0.00272	0.00246	*
Warmian-Mazurian	0.00217	0.00287	0.00292	0.00390	0.00393	0.00289	0.00506	*
Podlaskie	0.00144	0.00292	0.00201	0.00310	0.00391	0.00313	0.00394	0.00072	*
Silesia	0.00049	0.00095	0.00082	0.00136	0.00171	0.00183	0.00142	0.00176	0.00113	*
Lower Silesian	0.00076	0.00140	0.00117	0.00240	0.00276	0.00146	0.00296	0.00106	0.00121	0.00068	*
Lodz	0.00273	0.00528	0.00559	0.00477	0.00431	0.00673	0.00393	0.00508	0.00403	0.00241	0.00406	*
Holy Cross	0.00868	0.01266	0.01416	0.01220	0.01483	0.01509	0.01323	0.00524	0.00710	0.00813	0.00683	0.00714	*
West Pomeranian	0.00228	0.00192	0.00246	0.00269	0.00413	0.00284	0.00117	0.00753	0.00607	0.00393	0.00541	0.00874	0.02045	*
Greater Poland	0.00027	0.00056	0.00115	0.00164	0.00229	0.00158	0.00063	0.00236	0.00167	0.00013	0.00087	0.00219	0.00884	0.00316	*
Lubusz	0.00065	0.00086	0.00098	0.00232	0.00311	0.00294	0.00205	0.00138	0.00011	0.00102	0.00074	0.00391	0.00874	0.00342	0.00130
	P values
	Mazovia	Opole	Subcarpathian	Kuyavian-Pomeranian	Lesser Poland	Pomeranian	Lublin	Warmian-Mazurian	Podlaskie	Silesia	Lower Silesian	Lodz	Holy Cross	West Pomeranian	Greater Poland
Mazovia	*
Opole	0.65667+-0.0050	*
Subcarpatian	0.52777+-0.0056	0.85803+-0.0037	*
Kuyavian-Pomeranian	0.41283+-0.0051	0.49421+-0.0042	0.33749+-0.0047	*
Lesser Poland	0.22275+-0.0042	0.45560+-0.0046	0.45788+-0.0050	0.37135+-0.0044	*
Pomeranian	0.26225+-0.0044	0.54727+-0.0046	0.60875+-0.0051	0.26997+-0.0050	0.38996+-0.0048	*
Lublin	0.56895+-0.0047	0.87080+-0.0035	0.19998+-0.0034	0.22612+-0.0041	0.09554+-0.0028	0.09306+-0.0028	*
Warmian-Mazurian	0.18840+-0.0036	0.23968+-0.0039	0.11543+-0.0031	0.06306+-0.0026	0.05871+-0.0022	0.11771+-0.0031	0.01218+-0.0011	*
Podlaskie	0.44213+-0.0053	0.27700+-0.0049	0.31858+-0.0047	0.16810+-0.0034	0.08742+-0.0027	0.13514+-0.0030	0.06257+-0.0023	0.76933+-0.0038	*
Silesia	0.59816+-0.0043	0.58083+-0.0044	0.43530+-0.0053	0.26978+-0.0040	0.17652+-0.0038	0.08969+-0.0029	0.16325+-0.0040	0.20156+-0.0038	0.48629+-0.0051	*
Lower Silesian	0.64241+-0.0045	0.56014+-0.0050	0.50213+-0.0047	0.19949+-0.0044	0.14771+-0.0038	0.39491+-0.0052	0.08544+-0.0026	0.60440+-0.0053	0.60103+-0.0047	0.61133+-0.0046	*
Lodz	0.11811+-0.0033	0.04633+-0.0021	0.01040+-0.0009	0.03356+-0.0018	0.04455+-0.0024	0.00267+-0.0005	0.04752+-0.0024	0.03386+-0.0019	0.10979+-0.0031	0.11474+-0.0031	0.06277+-0.0025	*
Holy Cross	0.07455+-0.0025	0.03475+-0.0019	0.01148+-0.0011	0.02346+-0.0015	0.00653+-0.0007	0.00802+-0.0010	0.01673+-0.0013	0.30611+-0.0043	0.20552+-0.0041	0.07623+-0.0029	0.17691+-0.0042	0.15543+-0.0037	*
West Pomeranian	0.18761+-0.0043	0.45421+-0.0050	0.19196+-0.0042	0.18553+-0.0041	0.05099+-0.0020	0.13949+-0.0033	0.54084+-0.0053	0.00465+-0.0006	0.02782+-0.0017	0.01822+-0.0012	0.01891+-0.0012	0.00158+-0.0004	0.00178+-0.0005	*
Greater Poland	0.81893+-0.0039	0.79467+-0.0043	0.35729+-0.0053	0.25334+-0.0043	0.12712+-0.0030	0.20483+-0.0041	0.62162+-0.0049	0.14395+-0.0035	0.36967+-0.0050	0.89031+-0.0037	0.57420+-0.0053	0.20226+-0.0044	0.06900+-0.0023	0.07197+-0.0024	*
Lubusz	0.75191+-0.0041	0.75408+-0.0039	0.65132+-0.0043	0.30264+-0.0048	0.15890+-0.0035	0.14652+-0.0037	0.30294+-0.0045	0.57252+-0.0044	0.92991+-0.0026	0.53737+-0.0049	0.75329+-0.0040	0.11702+-0.0029	0.12494+-0.0033	0.16226+-0.0038	0.48906+-0.0055
