# Supplementary material for: Mitochondrial DNA variability of the Polish population
Source: Eur J Hum Genet. 2019 Mar 21;27(8):1304–14. doi: 10.1038/s41431-019-0381-x (PMC6777467; doi:10.1038/s41431-019-0381-x)
Supplement: Supplementary file 16 — Tab. S15 [file 41431_2019_381_MOESM16_ESM.xlsx]

## Sheet: Arkusz1
	Fst estimates
	0	1	2	3	4	5	6	7	8	9	10	11	12	13	14	15	16	17	18	19	20	21	22	23	24	25	26	27	28	29	30	31	32	33	34	35	36	37	38	39	40	41	42	43	44	45	46	47	48
0	0
1	0.00215	0
2	0.00447	0.00125	0
3	0.00497	0.004	0.00626	0
4	0.00745	0.00317	0.00276	0.00762	0
5	0.00513	0.00857	0.01305	0.00964	0.01098	0
6	0.01252	0.00896	0.00711	0.0078	0.01038	0.02041	0
7	0.00359	0.00225	0.00396	0.00341	0.00833	0.00982	0.01333	0
8	0	0.00728	0.01105	0.00748	0.02043	0.00492	0.01584	0.0092	0
9	0.00215	0.00454	0.0043	0.00319	0.01	0.00908	0.01014	0.00172	0.00251	0
10	0.00239	0.00127	0.00162	0.00192	0.00522	0.00996	0.00657	0.0048	0.0031	0.00294	0
11	0.00486	0.00842	0.01201	0.00514	0.02028	0.00546	0.01401	0.00877	0.00065	0.00774	0.00674	0
12	0.00355	0.00467	0.0099	0.00325	0.00719	0.00415	0.01478	0.00466	0.0109	0.00695	0.00828	0.00924	0
13	0.00449	0.00603	0.00345	0.00172	0.01613	0.01573	0.00753	0.00479	0.00309	0.00079	0.00204	0.00344	0.01085	0
14	0.00499	0.00401	0.00377	0.00655	0.00362	0.01121	0.01322	0.00377	0.01091	0.00295	0.00542	0.01833	0.00424	0.00882	0
15	0.00828	0.01096	0.01113	0.00592	0.02128	0.02388	0.01417	0.00489	0.01056	0.00157	0.00895	0.0152	0.01288	0.00381	0.00617	0
16	0.01696	0.02593	0.02256	0.01536	0.03664	0.01708	0.02659	0.01406	0.00705	0.00728	0.01635	0.01219	0.02421	0.00478	0.01545	0.00557	0
17	0.00248	0.00027	0.00355	0.00274	0.0035	0.00927	0.00906	0.00259	0.00669	0.00613	0.00202	0.0032	0.00418	0.00501	0.00811	0.0138	0.02601	0
18	0.01625	0.02279	0.02205	0.01342	0.0317	0.01422	0.02237	0.01281	0.01374	0.00692	0.0201	0.01413	0.01511	0.00877	0.01482	0.00401	0.00141	0.02575	0
19	0.0039	0.00357	0.00103	0.007	0.00524	0.01685	0.00883	0.00633	0.00697	0.00495	0.00099	0.01173	0.01207	0.0027	0.00673	0.01144	0.02163	0.00222	0.02637	0
20	0.00944	0.01255	0.00703	0.00519	0.01217	0.01915	0.01245	0.00816	0.01517	0.00316	0.00645	0.02051	0.01448	0.00488	0.00645	0.00017	0.00745	0.01493	0.01046	0.00905	0
21	0.0023	0.00221	0.00669	0.00582	0.00231	0.01273	0.01861	0.00505	0.01229	0.00734	0.00737	0.01761	0	0.01651	0	0.01054	0.03038	0.00313	0.02663	0.00907	0.01269	0
22	0.01434	0.00806	0.00932	0.01811	0.01023	0.02951	0.01823	0.00805	0.02807	0.01212	0.01276	0.03352	0.01888	0.01911	0.0089	0.01167	0.03729	0.01186	0.03369	0.01017	0.01775	0.00945	0
23	0.01188	0.00701	0.00624	0.01133	0.01089	0.03262	0.01702	0.00809	0.02545	0.01096	0.00876	0.02558	0.01716	0.00932	0.01073	0.01548	0.03719	0.0086	0.03476	0.00776	0.01574	0.01279	0.01082	0
24	0.00344	0.0061	0.00834	0.00469	0.01156	0.0097	0.01298	0.00286	0.00189	0.00325	0.00565	0.00933	0.0043	0.00708	0.00138	0.00494	0.00963	0.00616	0.01269	0.00926	0.00913	0.00251	0.01307	0.01554	0
25	0.00292	0.00056	0.00164	0.00465	0.00369	0.0105	0.00798	0.0059	0.00632	0.00656	0.00131	0.00803	0.00679	0.00823	0.00749	0.01479	0.02795	0.00076	0.0273	0.00286	0.0127	0.0048	0.01328	0.00872	0.00626	0
26	0.01129	0.015	0.00845	0.00813	0.01845	0.01718	0.01051	0.01233	0.01131	0.00713	0.00766	0.00734	0.01716	0	0.01596	0.01585	0.0115	0.01208	0.01271	0.00856	0.01033	0.02739	0.02927	0.01765	0.01463	0.01341	0
27	0.00501	0.00219	0	0.00826	0.00767	0.01894	0.01072	0.00237	0.01139	0.00359	0.00145	0.01482	0.01427	0.00558	0.00535	0.00818	0.0182	0.00472	0.0243	0.00102	0.00675	0.00911	0.00449	0.00525	0.00812	0.00519	0.01094	0
28	0.00801	0.01312	0.01091	0.00334	0.01798	0.01133	0.01083	0.00752	0.00534	0.00062	0.00736	0.00732	0.01071	0.00203	0.00769	0.00172	0.00207	0.01208	0	0.01132	0.00238	0.01825	0.02547	0.0197	0.00568	0.01446	0.00297	0.01275	0
29	0.00671	0.00774	0.0107	0.0071	0.01136	0.00131	0.0144	0.00319	0.00476	0.00412	0.00765	0.00912	0.00807	0.00829	0.00828	0.01433	0.01048	0.00678	0.01121	0.01265	0.01247	0.01338	0.017	0.02009	0.00511	0.01003	0.01255	0.00929	0.0069	0
30	0.01324	0.01645	0.01168	0.00743	0.02433	0.02445	0.01152	0.01187	0.00833	0.00578	0.00779	0.01162	0.02158	0	0.01609	0.00206	0.0026	0.01636	0.00842	0.01041	0.00434	0.02551	0.02391	0.01948	0.01232	0.01695	0.00493	0.01172	0.00156	0.01588	0
31	0.02063	0.0266	0.0274	0.02206	0.02902	0.01652	0.03448	0.02103	0.02875	0.01816	0.02769	0.02598	0.01509	0.02368	0.01489	0.01153	0.02276	0.0313	0.00501	0.0331	0.01773	0.01767	0.03419	0.04443	0.01967	0.03337	0.03212	0.03411	0.01598	0.02517	0.02627	0
32	0.00614	0.0052	0.00161	0.00597	0.0085	0.01547	0.00737	0.00507	0.01191	0.00243	0.00336	0.01135	0.0112	0	0.00281	0.00627	0.01122	0.00703	0.01226	0.00385	0.00475	0.01321	0.01191	0.00732	0.00953	0.00754	0.00331	0.00204	0.0057	0.00881	0.00715	0.0232	0
33	0.002	0.0033	0.00199	0.00212	0.0074	0.00851	0.00759	0.00118	0.00238	0	0.00072	0.00528	0.00844	0	0.00326	0.00374	0.00792	0.00287	0.00989	0.00222	0.003	0.00869	0.01162	0.00966	0.00355	0.00537	0.00324	0.00128	0	0.00399	0.00417	0.02074	0.00084	0
34	0.02715	0.03489	0.03717	0.03075	0.04311	0.03564	0.04802	0.02768	0.02373	0.02313	0.03352	0.03839	0.02969	0.03547	0.02036	0.02134	0.01844	0.03803	0.02919	0.03859	0.02932	0.01789	0.03898	0.05163	0.01742	0.04145	0.05311	0.02995	0.0268	0.03037	0.03662	0.02723	0.03816	0.02922	0
35	0.00524	0.00256	0.00148	0.00512	0.00511	0.01736	0.01093	0.00555	0.01138	0.00558	0.00068	0.01516	0.01172	0.00512	0.00755	0.0135	0.02772	0.00239	0.02909	0.00112	0.00944	0.00814	0.00938	0.00569	0.0115	0.00395	0.01085	0	0.01375	0.01172	0.01378	0.03659	0.00405	0.00299	0.04126	0
36	0.00112	0.00226	0.00833	0.00396	0.0047	0.00333	0.01483	0.00317	0.00483	0.00483	0.0049	0.00944	0.00068	0.01391	0.00487	0.01214	0.02337	0.00261	0.01947	0.0081	0.0129	0	0.0122	0.01602	0.00245	0.00382	0.01752	0.00794	0.0106	0.00375	0.02122	0.02229	0.01213	0.00466	0.02673	0.00758	0
37	0.0106	0.00668	0.01048	0.00314	0.00888	0.0242	0.01257	0.00793	0.02203	0.00821	0.00894	0.02432	0.00646	0.01018	0.00482	0.00591	0.03035	0.01038	0.02027	0.01459	0.00676	0.00199	0.01184	0.00935	0.0085	0.01125	0.02379	0.01199	0.01088	0.01647	0.01646	0.02125	0.01075	0.00926	0.02921	0.00933	0.00895	0
38	0.01309	0.00838	0.013	0.0118	0.01484	0.03051	0.02571	0.0057	0.02953	0.01605	0.01743	0.02466	0.00716	0.02118	0.01115	0.01532	0.04156	0.00915	0.03567	0.01647	0.02247	0	0.01377	0.01243	0.01212	0.0123	0.03679	0.01532	0.02902	0.026	0.03068	0.0294	0.0199	0.01806	0.0315	0.01616	0.01197	0.00551	0
39	0.00278	0.00424	0.00326	0.00235	0.01009	0.01447	0.00772	0.00326	0.0044	0.00365	0	0.00242	0.00799	0	0.00752	0.00569	0.00985	0.00024	0.01839	0.00079	0.0068	0.00726	0.01508	0.00938	0.00419	0.00413	0.00539	0.00277	0.00676	0.01125	0.00321	0.02646	0.00264	0.00082	0.03052	0.00291	0.00968	0.01105	0.01265	0
40	0	0.0072	0.01131	0.00616	0.01179	0.00071	0.01778	0.00681	0	0.00395	0.00765	0.0081	0.00225	0.01146	0.00756	0.01175	0.01847	0.0059	0.01329	0.00997	0.01335	0.00338	0.02291	0.02621	0.00121	0.00607	0.01869	0.01755	0.00938	0.00458	0.01785	0.01756	0.01478	0.00589	0.02773	0.01401	0	0.01605	0.01944	0.00907	0
41	0.01535	0.01504	0.02069	0.01767	0.01266	0.03039	0.02846	0.01807	0.0369	0.0208	0.01957	0.03709	0.01225	0.02927	0.0176	0.03142	0.05877	0.01576	0.04595	0.02267	0.02693	0.01038	0.02298	0.01399	0.02203	0.01751	0.03655	0.02279	0.03466	0.02183	0.03879	0.04533	0.02345	0.02249	0.06095	0.01648	0.01545	0.00988	0.01682	0.02232	0.02759	0
42	0.00435	0.00176	0.00087	0	0.0073	0.01214	0.0045	0.0014	0.00954	0.00155	0.0002	0.00651	0.00718	0	0.00678	0.00195	0.01489	0.00261	0.01096	0.00375	0.00062	0.00952	0.01029	0.00405	0.00512	0.00265	0.00306	0.00197	0.002	0.00772	0.00331	0.01852	0.00106	0	0.03786	0.00149	0.00715	0.00228	0.01226	0	0.0104	0.01521	0
43	0.00261	0.00622	0.00413	0.00602	0.01102	0.00547	0.01148	0.00568	0	0.00178	0.00184	0.00443	0.01083	0.00264	0.00782	0.00897	0.00549	0.00587	0.01256	0.00384	0.00694	0.01438	0.01877	0.01532	0.00755	0.00644	0.00423	0.00405	0.00361	0.00452	0.00591	0.02454	0.00359	0	0.03306	0.00562	0.00655	0.01834	0.02704	0.00328	0.00702	0.02946	0.00467	0
44	0.00198	0.00109	0.00178	0.0035	0.00394	0.0101	0.00867	0.00196	0.00725	0.00289	0.00134	0.00761	0.0056	0.00369	0.00561	0.00917	0.02113	0.00017	0.01922	0.0019	0.00691	0.00454	0.00997	0.00806	0.00641	0.00257	0.00965	0.00056	0.00814	0.00665	0.01241	0.02305	0.0048	0.00139	0.03145	0.00166	0.00319	0.00778	0.01175	0.00203	0.00678	0.01573	0	0.00382	0
45	0.0055	0.01034	0.00881	0.00726	0.01827	0.01092	0.01457	0.00731	0.00261	0.00384	0.00712	0.00519	0.01222	0	0.00822	0.00826	0.00433	0.01203	0.00706	0.01125	0.01043	0.01795	0.02564	0.0161	0.0056	0.0123	0.00385	0.0103	0.00232	0.00873	0.00528	0.02008	0.00446	0.00179	0.03348	0.01279	0.0125	0.01714	0.02657	0.00557	0.0103	0.02858	0.0053	0.00304	0.00993	0
46	0.00066	0.00369	0.00697	0.00649	0.0096	0.00335	0.01412	0.00281	0.0022	0.00409	0.00608	0.00528	0.00382	0.00981	0.00486	0.00872	0.0144	0.00729	0.01188	0.009	0.01043	0.00309	0.01977	0.01829	0.00279	0.00464	0.01555	0.00852	0.00834	0.00763	0.01583	0.01054	0.01061	0.00451	0.02446	0.01249	0.00151	0.01249	0.01001	0.00827	0.002	0.02303	0.00484	0.00519	0.00396	0.00672	0
47	0.01416	0.00931	0.00622	0.01085	0.00627	0.03193	0.01577	0.01321	0.02739	0.01401	0.00731	0.0255	0.01883	0.01224	0.01133	0.02056	0.03802	0.0062	0.04164	0.0053	0.01617	0.01121	0.01068	0.00441	0.01679	0.01032	0.01708	0.00393	0.02016	0.02261	0.0212	0.04794	0.00912	0.00949	0.0463	0.00264	0.01418	0.01008	0.01624	0.00777	0.02972	0.0169	0.00643	0.01574	0.00841	0.02157	0.0224	0
48	0.00525	0.01183	0.01764	0.01229	0.01702	0.00354	0.02153	0.00849	0.00406	0.00833	0.01571	0.01106	0.00415	0.01855	0.00879	0.01199	0.01831	0.01311	0.01075	0.02046	0.01741	0.00526	0.02343	0.02915	0.00359	0.01392	0.02545	0.01969	0.00938	0.00702	0.02453	0.0111	0.01952	0.01076	0.01878	0.02365	0.0028	0.01627	0.01742	0.0179	0	0.02653	0.01479	0.01245	0.01212	0.01246	0	0.03389	0
49	0.01554	0.02304	0.02081	0.01651	0.02964	0.01162	0.0202	0.01872	0.00532	0.01427	0.01472	0	0.02386	0.00829	0.02768	0.0211	0.00745	0.01583	0.01639	0.01708	0.02326	0.03349	0.03943	0.04105	0.01784	0.01998	0.00681	0.02262	0.00994	0.01391	0.01303	0.03086	0.01919	0.01089	0.04496	0.02602	0.01993	0.04224	0.04534	0.01014	0.01307	0.05947	0.01669	0.00743	0.01776	0.01243	0.01517	0.0383	0.02096
50	0.00225	0.00164	0.00259	0.00557	0.01006	0.00849	0.00952	0.00329	0.00032	0.00283	0.00069	0.00424	0.00996	0.00228	0.00793	0.01141	0.015	0.00282	0.01904	0.00376	0.01114	0.01105	0.01293	0.01074	0.00417	0.00354	0.00756	0.00014	0.00803	0.00429	0.00982	0.03054	0.00508	0.00051	0.03106	0.00297	0.00482	0.0143	0.01984	0.00194	0.0082	0.02199	0.00209	0.0012	0.00158	0.00458	0.00539	0.01189	0.01186
51	0.00224	0.0028	0.00358	0.00071	0.00267	0.00713	0.00898	0	0.00936	0.00162	0.00322	0.00871	0.00265	0.00424	0.00288	0.00559	0.01452	0.00121	0.01365	0.00653	0.00365	0.0012	0.00774	0.01077	0.00314	0.00499	0.01081	0.00323	0.0049	0.00334	0.01032	0.01978	0.00427	0	0.02666	0.00408	0.00111	0.00361	0.01015	0.00272	0.00433	0.01376	0.00039	0.00454	0.00148	0.00761	0.00516	0.00913	0.0078
52	0.01499	0.01828	0.02064	0.01487	0.03258	0.01626	0.02449	0.01148	0.0076	0.01163	0.01767	0.00763	0.01585	0.00691	0.02005	0.01277	0.00812	0.01769	0.00836	0.01972	0.0215	0.02276	0.03594	0.02862	0.01123	0.02232	0.01753	0.02182	0.00921	0.01313	0.01303	0.01822	0.01922	0.01324	0.02559	0.02705	0.01978	0.02706	0.02594	0.01118	0.01125	0.04586	0.01487	0.01415	0.01576	0.01108	0.00976	0.03965	0.01446
53	0.00376	0.00676	0.01153	0.00972	0.01052	0.00159	0.02339	0.00584	0.00819	0.00964	0.01051	0.00931	0.00059	0.01665	0.00755	0.02003	0.0228	0.00691	0.02004	0.01485	0.01968	3e-05	0.021	0.02117	0.00619	0.00962	0.01906	0.01086	0.0158	0.00804	0.02819	0.01659	0.01471	0.00943	0.02536	0.01298	0.00118	0.01641	0.0118	0.01193	0.00525	0.01793	0.0111	0.00999	0.00785	0.01295	0.00161	0.0199	0.00452
54	0.00907	0.00671	0.00313	0.00841	0.00558	0.01631	0.00069	0.0115	0.01208	0.00834	0.00316	0.01182	0.01733	0.00513	0.011	0.02024	0.02501	0.00465	0.0289	0.00225	0.01169	0.01851	0.01698	0.01329	0.01284	0.00505	0.00417	0.00443	0.01381	0.01106	0.0131	0.04107	0.0031	0.00364	0.05273	0.00384	0.01266	0.01894	0.02899	0.00501	0.01687	0.02851	0.0039	0.00515	0.00493	0.01162	0.01312	0.009	0.02482
55	0.00071	0.00121	0.00422	0.00201	0.00517	0.00772	0.01301	0.00235	0.00511	0.00249	0.00263	0.00777	0.00197	0.00643	0.00169	0.00697	0.01782	0.0022	0.01662	0.00529	0.0085	0	0.01219	0.00876	0.00263	0.00396	0.01407	0.00426	0.00626	0.00782	0.01477	0.01882	0.00624	0.0019	0.0198	0.00471	0.00061	0.00415	0.00719	0.00414	0.0041	0.0145	0.00282	0.00515	0.00182	0.00713	0.00162	0.00884	0.00649
56	0.01217	0.01472	0.0083	0.01541	0.01674	0.02017	0.01528	0.01906	0.00641	0.01228	0.00673	0.01225	0.02489	0.0023	0.01611	0.02671	0.02015	0.01053	0.03346	0.00497	0.01895	0.02699	0.0303	0.02229	0.01553	0.01286	0.00543	0.00875	0.01473	0.01511	0.01321	0.05123	0.00951	0.00637	0.04873	0.00899	0.0187	0.03174	0.04343	0.00611	0.02175	0.04098	0.01286	0.00538	0.01209	0.01052	0.01943	0.01231	0.03014
57	0.00665	0.00774	0.00891	0	0.01399	0.013	0.00774	0.00342	0.00837	0.00199	0.00401	0.00441	0.00868	0.00065	0.01043	0.00211	0.00965	0.00559	0.00712	0.01015	0.00347	0.01194	0.01746	0.0137	0.00666	0.00998	0.00586	0.00646	0	0.00548	0.00269	0.02047	0.00568	0	0.03221	0.00724	0.00727	0.00477	0.0177	0.00274	0.01063	0.02166	0	0.00501	0.00394	0.00503	0.00856	0.01304	0.01329
58	0.01248	0.01022	0.01132	0.00574	0.02236	0.02715	0.01295	0.00246	0.01453	0.00586	0.00961	0.01477	0.01593	0.00356	0.01532	0.00121	0.01456	0.01113	0.01412	0.01236	0.00736	0.0167	0.01549	0.01372	0.01102	0.01321	0.01691	0.00846	0.01004	0.01306	0.0053	0.03057	0.00938	0.0074	0.03451	0.01207	0.01572	0.00934	0.01205	0.00565	0.01607	0.03122	0.00185	0.01213	0.00891	0.0137	0.01312	0.02216	0.02098
59	0.01019	0.00901	0.01167	0.01601	0.00629	0.01378	0.02239	0.01026	0.02446	0.01335	0.01632	0.03171	0.00806	0.02859	0.00686	0.01973	0.04113	0.01417	0.02981	0.01786	0.01566	0.00098	0.0109	0.02156	0.01217	0.01231	0.03368	0.01497	0.02415	0.01482	0.03484	0.02363	0.01942	0.01426	0.03504	0.01639	0.0051	0.01002	0.01278	0.02392	0.01038	0.01523	0.01332	0.01962	0.0115	0.02489	0.00891	0.02173	0.00986
60	0.00686	0.00836	0.01106	0.00422	0.00945	0.01437	0.01943	0.00516	0.01847	0.00528	0.0101	0.02157	0.00206	0.00923	0.00411	0.00584	0.02064	0.01126	0.0124	0.01458	0.00425	0.00129	0.01902	0.01058	0.01076	0.01266	0.02091	0.0132	0.008	0.01062	0.01689	0.01497	0.00901	0.00873	0.02644	0.01117	0.00866	0	0.00792	0.0102	0.01242	0.00524	0.0029	0.0147	0.00773	0.01432	0.00875	0.01698	0.01173
61	0.0036	0.0087	0.01308	0.00695	0.01681	0.0028	0.02081	0.00699	0.00497	0.00656	0.01049	0.00573	0	0.01535	0.00827	0.01273	0.01689	0.00961	0.01099	0.01713	0.01538	0.00552	0.03087	0.02586	0.00459	0.01062	0.01908	0.01715	0.00788	0.00953	0.02122	0.01426	0.01559	0.00849	0.02482	0.01709	0.0033	0.01442	0.0169	0.01127	0.00186	0.02627	0.01149	0.00814	0.00916	0.00865	0.00041	0.0291	0.00043
62	0.00447	0.00204	0.0044	0.0052	0.00775	0.01815	0.0087	0.00438	0.00939	0.00477	0.00245	0.01037	0.01032	0.00239	0.00681	0.00402	0.02153	0.00325	0.02119	0.00423	0.00907	0.00704	0.00518	0.00653	0.00765	0.0055	0.01275	0.00139	0.00841	0.01267	0.00969	0.02864	0.00457	0.0022	0.03364	0.00334	0.00714	0.00538	0.01258	0.00127	0.01367	0.01744	0	0.00674	0.00243	0.00999	0.0096	0.0056	0.01703
63	0.01235	0.00949	0.00442	0.01401	0.01226	0.02936	0.02026	0.00972	0.01925	0.0078	0.00852	0.02612	0.02241	0.013	0.00403	0.00799	0.02093	0.01326	0.03055	0.00649	0.00885	0.01021	0.00935	0.01292	0.00944	0.01136	0.02401	0.00213	0.01935	0.02019	0.01425	0.03521	0.00781	0.00766	0.02479	0.00856	0.01591	0.01616	0.01758	0.0092	0.02104	0.0377	0.01279	0.01109	0.00937	0.01649	0.01352	0.01162	0.02318
64	0.0295	0.03825	0.04544	0.03154	0.04552	0.01119	0.03937	0.03514	0.01859	0.03282	0.03619	0.01208	0.03052	0.02962	0.0463	0.05215	0.03211	0.02874	0.03573	0.04438	0.05069	0.0458	0.06219	0.07038	0.02888	0.03696	0.03042	0.04778	0.03339	0.01316	0.04436	0.05472	0.04369	0.03244	0.06016	0.04832	0.02584	0.0597	0.06699	0.03355	0.02029	0.06744	0.03617	0.02823	0.03486	0.03306	0.02941	0.06596	0.02456
65	0.00653	0.0044	5e-05	0.0095	0.00366	0.01154	0.0093	0.00174	0.01247	0.00465	0.00463	0.01142	0.01387	0.00287	0.00709	0.01371	0.01598	0.00475	0.01965	0.00241	0.00906	0.01493	0.00765	0.00872	0.00855	0.00492	0.00572	0	0.01125	0.00422	0.01141	0.03263	0.0013	0.00121	0.04316	0.00504	0.00845	0.01889	0.0206	0.00543	0.01321	0.02652	0.00234	0.00331	0.00252	0.00852	0.00688	0.0102	0.01661
66	0.00587	0.0036	0.00462	0.00121	0.01038	0.01839	0.00809	0.00291	0.00984	0.00375	0.00274	0.01108	0.0092	0	0.00632	0.00301	0.01535	0.00602	0.01733	0.00652	0.0037	0.0074	0.01278	0.0061	0.00577	0.00636	0.01155	0.00405	0.00719	0.0109	0.00436	0.02385	0.00405	0.00268	0.03022	0.005	0.00947	0.00134	0.01015	0.00097	0.01338	0.01687	0	0.00745	0.0038	0.0068	0.00813	0.00951	0.01603
67	0.00167	0.00389	0.00772	0	0.00612	0.00378	0.01352	0.00862	0.00757	0.00667	0.00262	0.00226	0	0.00408	0.01068	0.01846	0.02726	0	0.0197	0.00744	0.01359	0.00528	0.02606	0.01604	0.00905	0.0041	0.00793	0.01265	0.00662	0.00758	0.0158	0.02491	0.01043	0.0039	0.04334	0.00524	0.00118	0.00838	0.01793	0.00303	0.00549	0.01549	0.00117	0.00612	0.00186	0.01049	0.00588	0.01048	0.01121
68	0.02248	0.03262	0.02674	0.01775	0.04225	0.04192	0.02535	0.02822	0.01965	0.01403	0.01894	0.02758	0.03055	0.00772	0.02279	0.01039	0.0137	0.03162	0.01302	0.02165	0.01186	0.03955	0.044	0.03318	0.02139	0.03186	0.01665	0.02895	0.00651	0.03134	0.00097	0.03173	0.01623	0.01457	0.04448	0.02413	0.03557	0.0225	0.04967	0.01361	0.03067	0.05317	0.01438	0.01766	0.02447	0.01188	0.03081	0.0346	0.0351
69	0.00817	0.00474	0.00462	0.00621	0.00283	0.01904	0.01157	0.00298	0.01799	0.00763	0.00545	0.01867	0.00906	0.00779	0.00685	0.01146	0.0283	0.0029	0.02749	0.00435	0.00909	0.00609	0.00487	0.00502	0.009	0.00573	0.01468	0.00444	0.01316	0.01138	0.01518	0.03405	0.00764	0.00483	0.04028	0.00427	0.00718	0.00668	0.00946	0.00511	0.01412	0.01454	0.00101	0.01062	0.00313	0.01657	0.01224	0.00436	0.01937
70	0.00487	0.00679	0.00684	0.00033	0.01436	0.01279	0.00963	0.00405	0.00262	0.001	0.00146	0.00141	0.01046	0	0.00837	0.00069	0.00127	0.0041	0.00828	0.00525	0.00399	0.01356	0.01636	0.01288	0.00498	0.0088	0.00304	0.00437	0	0.00598	0	0.02179	0.00195	0	0.02682	0.00595	0.00931	0.00998	0.02037	0	0.01019	0.02813	0	0.00134	0.00374	0.00152	0.00988	0.01103	0.01484
71	0.02688	0.03744	0.03725	0.03306	0.04795	0.02115	0.03699	0.03565	0.01432	0.03155	0.02934	0.00728	0.03692	0.02229	0.04693	0.0539	0.02377	0.02819	0.04256	0.03369	0.04954	0.04854	0.06868	0.06246	0.02929	0.0312	0.01971	0.03737	0.03618	0.02297	0.03432	0.0644	0.03774	0.02996	0.06224	0.04089	0.03228	0.06679	0.06567	0.02353	0.02854	0.07907	0.0353	0.0207	0.03245	0.02679	0.02574	0.05714	0.03412
72	0.00893	0.00839	0.00664	0.00848	0.01822	0.01425	0.01097	0.00869	0.00868	0.00499	0.00498	0.00438	0.01757	0	0.01384	0.01122	0.00878	0.01022	0.01105	0.00788	0.01004	0.02616	0.02451	0.01464	0.01383	0.01051	0	0.00647	0.00561	0.00886	0.00444	0.03127	0.00063	0.0024	0.05152	0.00933	0.01653	0.02266	0.03378	0.00348	0.01686	0.0358	0.00276	0.00252	0.00752	0.00261	0.01202	0.02	0.02354
73	0.00682	0.01	0.00809	0.00835	0.01579	0.00973	0.00603	0.0134	0.00165	0.00846	0.0017	0	0.01704	0.00192	0.02044	0.01893	0.01514	0.00465	0.02254	0.00381	0.01729	0.0263	0.02671	0.02496	0.01338	0.00528	0.00128	0.00991	0.01096	0.00923	0.00471	0.03815	0.00873	0.00391	0.05383	0.00834	0.01299	0.02931	0.03872	0.00034	0.01197	0.04347	0.00702	0.0002	0.00667	0.00794	0.01195	0.0205	0.02202
74	0.002	0.0003	0.00498	0.00523	0.0021	0.00391	0.01216	0.00351	0.00817	0.00704	0.00423	0.00682	0.0014	0.01194	0.00609	0.0182	0.02926	0	0.02651	0.00591	0.01644	0.00155	0.01395	0.01458	0.00527	0.00167	0.0161	0.00711	0.01591	0.00656	0.02223	0.02801	0.0106	0.0046	0.03774	0.00592	0	0.01217	0.01027	0.00613	0.0036	0.01662	0.00657	0.00658	0.00137	0.01199	0.00281	0.01333	0.00813
75	0.00849	0.01268	0.01611	0.01152	0.02059	0.01238	0.02328	0.01192	0.00968	0.00701	0.01406	0.01878	0.01074	0.01129	0.00611	0.00453	0.01088	0.02146	0.00703	0.02124	0.00935	0.01071	0.02599	0.02275	0.00946	0.01997	0.0214	0.01588	0.0078	0.01201	0.01502	0.00924	0.01132	0.008	0.02622	0.01967	0.01183	0.01116	0.02518	0.01717	0.01373	0.02214	0.01096	0.01035	0.01545	0.00477	0.00652	0.02931	0.00767
76	0.00485	0.00463	0.01281	0.00875	0.00794	0.00622	0.02026	0.0057	0.00975	0.00997	0.01024	0.01461	0.00186	0.01919	0.00653	0.02063	0.03194	0.00691	0.02479	0.01475	0.02119	0.00111	0.01786	0.01945	0.00285	0.00703	0.02507	0.01351	0.0195	0.007	0.03053	0.02442	0.01743	0.01129	0.02816	0.01303	0	0.01118	0.01264	0.01469	0.00339	0.01506	0.012	0.01387	0.00754	0.01499	0.00268	0.02146	0.00476
77	0.00484	0.00312	0.00394	0.00366	0.0014	0.01266	0.0122	0.00536	0.01512	0.00678	0.00392	0.01796	0.00352	0.00941	0.00427	0.01365	0.03014	0.00347	0.0262	0.00631	0.00785	0	0.00974	0.00736	0.0084	0.00451	0.01616	0.00458	0.01293	0.01005	0.01911	0.02902	0.00758	0.00557	0.03419	0.00288	0.00341	0.00258	0.00903	0.00643	0.00985	0.00757	0.00194	0.01027	0.00253	0.01546	0.00871	0.00521	0.01472
78	0.001	0.00213	0.00141	0.00341	0.00655	0.00317	0.01215	0	0.0062	0	0.00301	0.00907	0.00284	0.00321	0	0.00304	0.00794	0.00486	0.00683	0.00468	0.00275	0.00424	0.01009	0.01118	0.00121	0.00472	0.01049	0.0042	0.00325	0.00268	0.0082	0.00832	0.00136	9e-05	0.02497	0.00638	0.00366	0.00762	0.01066	0.0031	0.00242	0.0213	0	0.00236	0.00224	0.00427	0	0.01544	0.00506
79	0.00348	0.00752	0.01112	0.00807	0.01467	0.0023	0.01621	0.01176	0	0.00975	0.00561	0	0.00904	0.00787	0.01726	0.02333	0.02245	0.00418	0.02425	0.00921	0.0216	0.01527	0.02847	0.02348	0.00966	0.00613	0.00908	0.01259	0.01289	0.00776	0.01922	0.03278	0.01455	0.00654	0.04398	0.01058	0.00493	0.02496	0.02907	0.0071	0.00475	0.02886	0.009	0.00437	0.00639	0.00926	0.00625	0.02128	0.01192
p values
	0	1	2	3	4	5	6	7	8	9	10	11	12	13	14	15	16	17	18	19	20	21	22	23	24	25	26	27	28	29	30	31	32	33	34	35	36	37	38	39	40	41	42	43	44	45	46	47	48
0	*
1	0.69528+-0.0045	*
2	0.45065+-0.0053	0.87061+-0.0032	*
3	0.31046+-0.0042	0.47797+-0.0051	0.34502+-0.0049	*
4	0.33670+-0.0040	0.75309+-0.0043	0.80121+-0.0037	0.37194+-0.0051	*
5	0.60222+-0.0052	0.40343+-0.0050	0.25275+-0.0041	0.34353+-0.0052	0.39828+-0.0054	*
6	0.13761+-0.0039	0.32056+-0.0048	0.50015+-0.0049	0.39273+-0.0045	0.39541+-0.0050	0.14880+-0.0036	*
7	0.61885+-0.0046	0.80160+-0.0040	0.67340+-0.0048	0.67904+-0.0051	0.42323+-0.0048	0.41422+-0.0049	0.22156+-0.0041	*
8	0.98218+-0.0014	0.60251+-0.0046	0.44649+-0.0047	0.58212+-0.0047	0.20453+-0.0039	0.75755+-0.0038	0.35016+-0.0044	0.56519+-0.0048	*
9	0.43907+-0.0051	0.19206+-0.0046	0.32947+-0.0047	0.34670+-0.0046	0.12801+-0.0035	0.25047+-0.0048	0.14801+-0.0040	0.75389+-0.0045	0.82328+-0.0037	*
10	0.53995+-0.0055	0.81833+-0.0041	0.80843+-0.0039	0.70013+-0.0046	0.48619+-0.0056	0.27403+-0.0041	0.41135+-0.0046	0.44669+-0.0053	0.83259+-0.0040	0.20335+-0.0037	*
11	0.64904+-0.0047	0.43936+-0.0047	0.29631+-0.0046	0.64172+-0.0052	0.14306+-0.0029	0.71033+-0.0040	0.32848+-0.0052	0.49510+-0.0052	0.92110+-0.0025	0.35412+-0.0051	0.48461+-0.0055	*
12	0.66370+-0.0050	0.61430+-0.0048	0.29532+-0.0037	0.71993+-0.0053	0.54193+-0.0053	0.75210+-0.0040	0.22136+-0.0041	0.68963+-0.0051	0.51440+-0.0053	0.27225+-0.0046	0.24750+-0.0040	0.50767+-0.0048	*
13	0.80893+-0.0041	0.76636+-0.0035	0.86090+-0.0035	0.91040+-0.0026	0.43006+-0.0041	0.47213+-0.0051	0.75161+-0.0042	0.84110+-0.0034	0.88912+-0.0029	0.92179+-0.0027	0.91545+-0.0027	0.87417+-0.0035	0.62370+-0.0048	*
14	0.42035+-0.0051	0.58737+-0.0051	0.66330+-0.0050	0.33967+-0.0047	0.73775+-0.0045	0.33155+-0.0049	0.19909+-0.0040	0.69716+-0.0048	0.45877+-0.0051	0.53213+-0.0047	0.34373+-0.0048	0.12821+-0.0035	0.68320+-0.0043	0.65914+-0.0045	*
15	0.43115+-0.0051	0.33630+-0.0051	0.36333+-0.0049	0.62152+-0.0046	0.12326+-0.0033	0.14801+-0.0038	0.34205+-0.0051	0.75280+-0.0037	0.58727+-0.0047	0.85883+-0.0031	0.37808+-0.0051	0.35927+-0.0047	0.36452+-0.0048	0.87981+-0.0032	0.63657+-0.0048	*
16	0.27195+-0.0043	0.10316+-0.0024	0.19246+-0.0042	0.34353+-0.0048	0.05960+-0.0025	0.40847+-0.0044	0.17632+-0.0034	0.44352+-0.0051	0.75052+-0.0039	0.60400+-0.0042	0.26027+-0.0040	0.57182+-0.0058	0.20978+-0.0039	0.86912+-0.0034	0.37838+-0.0047	0.80517+-0.0042	*
17	0.72339+-0.0045	0.95278+-0.0020	0.69726+-0.0045	0.72498+-0.0050	0.76072+-0.0039	0.43738+-0.0048	0.38877+-0.0046	0.81824+-0.0037	0.68171+-0.0051	0.20156+-0.0044	0.76893+-0.0039	0.80853+-0.0039	0.70924+-0.0040	0.83645+-0.0038	0.33373+-0.0048	0.26780+-0.0045	0.12524+-0.0035	*
18	0.10375+-0.0029	0.03950+-0.0018	0.06940+-0.0029	0.19909+-0.0039	0.03336+-0.0018	0.33927+-0.0045	0.12722+-0.0036	0.29334+-0.0040	0.42857+-0.0050	0.38135+-0.0050	0.03792+-0.0022	0.36274+-0.0048	0.25562+-0.0051	0.67429+-0.0047	0.20434+-0.0040	0.77755+-0.0042	0.89427+-0.0034	0.03911+-0.0018	*
19	0.36660+-0.0045	0.48946+-0.0054	0.88486+-0.0032	0.16365+-0.0042	0.52064+-0.0052	0.09662+-0.0031	0.28512+-0.0048	0.35145+-0.0050	0.60152+-0.0053	0.10573+-0.0030	0.84011+-0.0036	0.24433+-0.0040	0.12791+-0.0034	0.88773+-0.0027	0.29443+-0.0050	0.28502+-0.0042	0.15404+-0.0038	0.77230+-0.0039	0.01851+-0.0013	*
20	0.22008+-0.0044	0.13494+-0.0037	0.46669+-0.0047	0.54302+-0.0049	0.27106+-0.0043	0.16493+-0.0039	0.29294+-0.0043	0.42273+-0.0045	0.34541+-0.0047	0.59915+-0.0050	0.36640+-0.0056	0.14028+-0.0033	0.19414+-0.0041	0.80804+-0.0038	0.49748+-0.0049	0.93466+-0.0026	0.68082+-0.0042	0.12593+-0.0033	0.40501+-0.0053	0.24562+-0.0041	*
21	0.88466+-0.0033	0.89902+-0.0032	0.70706+-0.0040	0.70934+-0.0053	0.91328+-0.0025	0.51787+-0.0050	0.29888+-0.0040	0.81002+-0.0040	0.61043+-0.0046	0.55321+-0.0055	0.61340+-0.0047	0.38214+-0.0051	0.98505+-0.0013	0.58034+-0.0046	0.97416+-0.0014	0.62439+-0.0040	0.23404+-0.0040	0.88991+-0.0032	0.16662+-0.0036	0.52896+-0.0050	0.45758+-0.0055	*
22	0.16206+-0.0037	0.48144+-0.0051	0.44669+-0.0051	0.09524+-0.0031	0.46372+-0.0047	0.06881+-0.0026	0.21087+-0.0038	0.55816+-0.0050	0.13345+-0.0033	0.17612+-0.0040	0.17642+-0.0036	0.03980+-0.0019	0.16523+-0.0035	0.41333+-0.0049	0.48837+-0.0053	0.49678+-0.0054	0.08445+-0.0028	0.33947+-0.0047	0.04732+-0.0018	0.31928+-0.0047	0.19562+-0.0036	0.71458+-0.0044	*
23	0.02643+-0.0014	0.20483+-0.0039	0.34828+-0.0043	0.04505+-0.0019	0.16216+-0.0037	0.00426+-0.0006	0.04980+-0.0020	0.25651+-0.0045	0.04584+-0.0021	0.01396+-0.0011	0.04950+-0.0021	0.01851+-0.0014	0.04109+-0.0021	0.59539+-0.0049	0.11306+-0.0032	0.14286+-0.0036	0.02148+-0.0015	0.19859+-0.0037	0.00327+-0.0005	0.12098+-0.0030	0.05643+-0.0025	0.34700+-0.0045	0.29829+-0.0046	*
24	0.66360+-0.0050	0.44926+-0.0053	0.34531+-0.0045	0.56856+-0.0049	0.27492+-0.0045	0.44223+-0.0050	0.24522+-0.0039	0.80952+-0.0044	0.89407+-0.0035	0.57410+-0.0047	0.41214+-0.0045	0.49064+-0.0043	0.72320+-0.0051	0.75983+-0.0043	0.89001+-0.0026	0.74933+-0.0041	0.61618+-0.0044	0.52411+-0.0048	0.30928+-0.0045	0.19968+-0.0046	0.39699+-0.0047	0.90486+-0.0026	0.33442+-0.0041	0.04465+-0.0021	*
25	0.39382+-0.0049	0.89793+-0.0027	0.78467+-0.0044	0.24582+-0.0042	0.62271+-0.0043	0.22869+-0.0039	0.28393+-0.0039	0.31819+-0.0042	0.60469+-0.0045	0.00683+-0.0008	0.69023+-0.0045	0.38016+-0.0045	0.32126+-0.0047	0.61707+-0.0050	0.16266+-0.0034	0.13048+-0.0031	0.05940+-0.0023	0.89942+-0.0033	0.00663+-0.0007	0.41293+-0.0048	0.06861+-0.0023	0.74636+-0.0048	0.15731+-0.0035	0.04425+-0.0020	0.31631+-0.0046	*
26	0.15711+-0.0038	0.09276+-0.0029	0.38897+-0.0052	0.35541+-0.0043	0.12108+-0.0034	0.21414+-0.0038	0.38155+-0.0051	0.23384+-0.0039	0.49015+-0.0053	0.27284+-0.0047	0.30324+-0.0044	0.57648+-0.0046	0.15206+-0.0039	0.99257+-0.0008	0.12029+-0.0031	0.27057+-0.0041	0.53925+-0.0044	0.22572+-0.0040	0.34007+-0.0040	0.28819+-0.0043	0.36590+-0.0045	0.13365+-0.0035	0.05207+-0.0023	0.04366+-0.0022	0.18642+-0.0039	0.07148+-0.0027	*
27	0.54302+-0.0052	0.83408+-0.0033	0.96644+-0.0019	0.35096+-0.0048	0.52797+-0.0050	0.17167+-0.0040	0.39560+-0.0051	0.86239+-0.0034	0.50262+-0.0048	0.58638+-0.0046	0.86972+-0.0033	0.29185+-0.0044	0.21572+-0.0042	0.82022+-0.0043	0.61746+-0.0054	0.59430+-0.0049	0.35185+-0.0048	0.68607+-0.0047	0.08930+-0.0027	0.91298+-0.0026	0.56460+-0.0052	0.65370+-0.0046	0.79655+-0.0036	0.56351+-0.0049	0.47698+-0.0050	0.48292+-0.0049	0.35531+-0.0048	*
28	0.40729+-0.0047	0.20186+-0.0036	0.33017+-0.0047	0.74507+-0.0041	0.18107+-0.0044	0.44065+-0.0052	0.43540+-0.0050	0.54104+-0.0050	0.74359+-0.0043	0.90694+-0.0027	0.42481+-0.0057	0.62558+-0.0047	0.41352+-0.0045	0.89318+-0.0031	0.49965+-0.0049	0.87714+-0.0032	0.87021+-0.0033	0.30433+-0.0046	0.97931+-0.0013	0.24057+-0.0034	0.82695+-0.0037	0.34313+-0.0049	0.11345+-0.0035	0.05128+-0.0022	0.66597+-0.0049	0.09702+-0.0028	0.78121+-0.0040	0.34828+-0.0045	*
29	0.30848+-0.0046	0.27423+-0.0049	0.18741+-0.0038	0.33264+-0.0050	0.23552+-0.0045	0.85358+-0.0033	0.16721+-0.0037	0.72805+-0.0040	0.72656+-0.0038	0.42719+-0.0046	0.20176+-0.0041	0.43679+-0.0053	0.40788+-0.0052	0.65310+-0.0052	0.32215+-0.0048	0.24503+-0.0046	0.52599+-0.0050	0.42600+-0.0051	0.32918+-0.0045	0.06851+-0.0027	0.21295+-0.0035	0.38095+-0.0047	0.15553+-0.0038	0.00851+-0.0009	0.58450+-0.0051	0.09009+-0.0027	0.21839+-0.0043	0.35393+-0.0046	0.53826+-0.0050	*
30	0.10247+-0.0028	0.06178+-0.0024	0.21800+-0.0042	0.38679+-0.0052	0.03960+-0.0021	0.07960+-0.0027	0.34333+-0.0044	0.25562+-0.0038	0.64004+-0.0046	0.37343+-0.0053	0.28997+-0.0043	0.40422+-0.0048	0.06336+-0.0022	0.99871+-0.0004	0.10148+-0.0030	0.90803+-0.0032	0.91337+-0.0028	0.09613+-0.0030	0.52916+-0.0046	0.18761+-0.0043	0.71894+-0.0048	0.14395+-0.0033	0.08494+-0.0030	0.02228+-0.0017	0.25017+-0.0043	0.02356+-0.0015	0.69072+-0.0046	0.31294+-0.0051	0.90070+-0.0028	0.11692+-0.0030	*
31	0.29740+-0.0044	0.19058+-0.0040	0.20216+-0.0038	0.27997+-0.0040	0.20760+-0.0043	0.50549+-0.0048	0.16741+-0.0037	0.34858+-0.0049	0.31928+-0.0046	0.32215+-0.0047	0.14543+-0.0036	0.31898+-0.0045	0.52826+-0.0052	0.47827+-0.0049	0.49658+-0.0051	0.64687+-0.0049	0.46560+-0.0050	0.14424+-0.0031	0.79329+-0.0039	0.09722+-0.0031	0.43590+-0.0054	0.56074+-0.0047	0.18464+-0.0038	0.02792+-0.0017	0.39402+-0.0047	0.08306+-0.0031	0.19810+-0.0039	0.15325+-0.0039	0.51559+-0.0054	0.22998+-0.0038	0.25661+-0.0047	*
32	0.30848+-0.0047	0.44015+-0.0051	0.84328+-0.0037	0.36442+-0.0043	0.36402+-0.0053	0.18632+-0.0043	0.47966+-0.0049	0.56588+-0.0048	0.39966+-0.0047	0.58568+-0.0047	0.56173+-0.0053	0.33898+-0.0049	0.23780+-0.0041	0.98426+-0.0012	0.74141+-0.0043	0.62291+-0.0048	0.50827+-0.0053	0.38283+-0.0047	0.28126+-0.0048	0.53797+-0.0050	0.61043+-0.0046	0.39600+-0.0048	0.32333+-0.0053	0.26700+-0.0037	0.29205+-0.0042	0.14187+-0.0035	0.72686+-0.0042	0.84794+-0.0030	0.61618+-0.0050	0.28225+-0.0049	0.46886+-0.0048	0.28443+-0.0041	*
33	0.68270+-0.0042	0.55064+-0.0044	0.77448+-0.0045	0.70191+-0.0046	0.36600+-0.0046	0.39541+-0.0050	0.38630+-0.0044	0.88179+-0.0036	0.85100+-0.0033	0.98060+-0.0014	0.87694+-0.0031	0.62855+-0.0047	0.30126+-0.0050	0.97070+-0.0017	0.63697+-0.0049	0.75438+-0.0046	0.62687+-0.0043	0.69924+-0.0042	0.32017+-0.0044	0.66568+-0.0047	0.72339+-0.0042	0.55866+-0.0049	0.27166+-0.0045	0.07742+-0.0025	0.66548+-0.0048	0.16177+-0.0039	0.70142+-0.0046	0.88407+-0.0027	0.95891+-0.0019	0.56707+-0.0051	0.63855+-0.0048	0.30660+-0.0041	0.88674+-0.0035	*
34	0.04554+-0.0019	0.01822+-0.0013	0.02435+-0.0017	0.03515+-0.0020	0.02049+-0.0014	0.07583+-0.0025	0.01505+-0.0014	0.07950+-0.0030	0.29532+-0.0048	0.06287+-0.0024	0.01396+-0.0013	0.05920+-0.0021	0.08267+-0.0027	0.18048+-0.0037	0.18731+-0.0035	0.27086+-0.0043	0.44837+-0.0051	0.01832+-0.0015	0.14127+-0.0035	0.01139+-0.0011	0.10167+-0.0028	0.43421+-0.0048	0.05673+-0.0021	0.00208+-0.0005	0.28185+-0.0047	0.00426+-0.0007	0.01059+-0.0010	0.09336+-0.0028	0.17038+-0.0037	0.05574+-0.0024	0.03990+-0.0020	0.34848+-0.0048	0.02069+-0.0014	0.04445+-0.0024	*
35	0.12949+-0.0035	0.55767+-0.0051	0.81487+-0.0037	0.20651+-0.0043	0.47401+-0.0049	0.05564+-0.0023	0.14622+-0.0039	0.35155+-0.0037	0.32373+-0.0050	0.01653+-0.0014	0.85645+-0.0034	0.10019+-0.0028	0.09464+-0.0027	0.77982+-0.0042	0.15860+-0.0035	0.16216+-0.0034	0.05712+-0.0021	0.70161+-0.0044	0.00416+-0.0006	0.79309+-0.0044	0.15998+-0.0036	0.55183+-0.0049	0.31096+-0.0044	0.16662+-0.0038	0.07267+-0.0024	0.12722+-0.0032	0.12959+-0.0033	0.98475+-0.0012	0.11514+-0.0027	0.05455+-0.0022	0.05584+-0.0024	0.06019+-0.0023	0.45718+-0.0050	0.45461+-0.0051	0.00446+-0.0007	*
36	0.85100+-0.0031	0.75200+-0.0046	0.24512+-0.0040	0.53826+-0.0040	0.61944+-0.0046	0.76458+-0.0041	0.13296+-0.0034	0.73587+-0.0045	0.74250+-0.0043	0.24166+-0.0045	0.33858+-0.0053	0.40689+-0.0046	0.92377+-0.0028	0.44362+-0.0052	0.52450+-0.0053	0.30502+-0.0046	0.16404+-0.0040	0.77220+-0.0037	0.08930+-0.0028	0.15573+-0.0037	0.16305+-0.0039	0.97376+-0.0016	0.29255+-0.0048	0.01643+-0.0012	0.80438+-0.0043	0.42917+-0.0052	0.08158+-0.0030	0.40333+-0.0046	0.33462+-0.0057	0.62964+-0.0042	0.03267+-0.0016	0.29354+-0.0046	0.11385+-0.0035	0.44164+-0.0046	0.07593+-0.0027	0.11197+-0.0029	*
37	0.21196+-0.0041	0.51015+-0.0055	0.30997+-0.0046	0.76448+-0.0043	0.48292+-0.0052	0.09573+-0.0031	0.33125+-0.0045	0.50163+-0.0044	0.19087+-0.0041	0.26215+-0.0044	0.27344+-0.0042	0.10039+-0.0032	0.64142+-0.0047	0.67112+-0.0047	0.69429+-0.0044	0.72349+-0.0042	0.12623+-0.0031	0.32908+-0.0046	0.15751+-0.0037	0.09187+-0.0028	0.59242+-0.0048	0.93050+-0.0026	0.43857+-0.0050	0.29769+-0.0048	0.47768+-0.0050	0.15197+-0.0035	0.07316+-0.0025	0.33512+-0.0047	0.43897+-0.0050	0.12682+-0.0034	0.17375+-0.0032	0.38382+-0.0049	0.29769+-0.0050	0.31363+-0.0048	0.11019+-0.0031	0.22978+-0.0041	0.36967+-0.0052	*
38	0.28116+-0.0044	0.54292+-0.0044	0.36452+-0.0054	0.35996+-0.0051	0.34452+-0.0049	0.09464+-0.0030	0.11167+-0.0033	0.76012+-0.0044	0.15088+-0.0038	0.14870+-0.0034	0.12415+-0.0033	0.17612+-0.0033	0.70043+-0.0047	0.41422+-0.0054	0.44501+-0.0045	0.40867+-0.0056	0.08128+-0.0026	0.57044+-0.0053	0.06118+-0.0025	0.17078+-0.0034	0.15979+-0.0034	0.98980+-0.0010	0.47282+-0.0048	0.30007+-0.0041	0.45134+-0.0047	0.26809+-0.0044	0.03128+-0.0017	0.35016+-0.0051	0.11286+-0.0031	0.06980+-0.0025	0.05801+-0.0023	0.29225+-0.0039	0.15315+-0.0034	0.14791+-0.0033	0.15107+-0.0036	0.14573+-0.0033	0.38006+-0.0049	0.78982+-0.0040	*
39	0.76527+-0.0038	0.66835+-0.0049	0.79319+-0.0045	0.81289+-0.0043	0.39343+-0.0050	0.27393+-0.0044	0.55777+-0.0052	0.79665+-0.0044	0.82873+-0.0046	0.58271+-0.0047	0.97089+-0.0016	0.87308+-0.0031	0.51520+-0.0050	0.99653+-0.0005	0.46342+-0.0046	0.74349+-0.0044	0.63439+-0.0045	0.96000+-0.0020	0.17018+-0.0039	0.92337+-0.0025	0.57697+-0.0046	0.74458+-0.0045	0.27859+-0.0048	0.25166+-0.0041	0.75260+-0.0042	0.58707+-0.0049	0.67429+-0.0045	0.86041+-0.0034	0.63736+-0.0054	0.25582+-0.0043	0.83685+-0.0038	0.25582+-0.0044	0.82289+-0.0035	0.91941+-0.0026	0.07712+-0.0027	0.72815+-0.0049	0.29660+-0.0047	0.38204+-0.0045	0.46778+-0.0048	*
40	0.96367+-0.0018	0.54470+-0.0050	0.37491+-0.0045	0.59974+-0.0047	0.41204+-0.0053	0.89674+-0.0027	0.24186+-0.0043	0.64162+-0.0047	0.96297+-0.0019	0.67716+-0.0043	0.46075+-0.0054	0.63192+-0.0044	0.87526+-0.0029	0.63796+-0.0052	0.56638+-0.0052	0.48649+-0.0046	0.40669+-0.0046	0.67459+-0.0049	0.39828+-0.0047	0.36016+-0.0044	0.34848+-0.0045	0.88843+-0.0030	0.16909+-0.0039	0.02277+-0.0016	0.91209+-0.0032	0.56133+-0.0052	0.22424+-0.0045	0.23612+-0.0044	0.53807+-0.0052	0.69736+-0.0044	0.21127+-0.0042	0.50668+-0.0043	0.24958+-0.0043	0.61529+-0.0044	0.18384+-0.0039	0.14751+-0.0037	0.95070+-0.0021	0.29116+-0.0038	0.30868+-0.0043	0.55648+-0.0047	*
41	0.13474+-0.0034	0.14850+-0.0031	0.07593+-0.0027	0.10692+-0.0031	0.30680+-0.0046	0.05623+-0.0023	0.03960+-0.0021	0.12821+-0.0031	0.03416+-0.0018	0.03475+-0.0018	0.04712+-0.0019	0.02020+-0.0014	0.33611+-0.0048	0.13405+-0.0037	0.12821+-0.0033	0.05287+-0.0024	0.00554+-0.0008	0.16840+-0.0034	0.01139+-0.0010	0.03683+-0.0018	0.05514+-0.0020	0.57677+-0.0047	0.11187+-0.0031	0.15078+-0.0041	0.07970+-0.0028	0.06593+-0.0022	0.01772+-0.0013	0.07960+-0.0028	0.03178+-0.0019	0.07979+-0.0028	0.00634+-0.0008	0.06079+-0.0024	0.05247+-0.0022	0.04109+-0.0021	0.00386+-0.0006	0.07673+-0.0026	0.16474+-0.0041	0.47649+-0.0048	0.27839+-0.0047	0.07197+-0.0024	0.07930+-0.0027	*
42	0.69419+-0.0044	0.89932+-0.0032	0.93763+-0.0023	0.98574+-0.0012	0.62519+-0.0047	0.42798+-0.0044	0.79111+-0.0040	0.92367+-0.0028	0.63449+-0.0050	0.86001+-0.0034	0.95802+-0.0024	0.70577+-0.0047	0.62618+-0.0043	0.99158+-0.0009	0.60420+-0.0043	0.90308+-0.0028	0.49391+-0.0050	0.87090+-0.0035	0.47837+-0.0051	0.74884+-0.0046	0.93110+-0.0025	0.69419+-0.0046	0.57776+-0.0050	0.74656+-0.0042	0.74121+-0.0044	0.81180+-0.0035	0.82922+-0.0034	0.91189+-0.0024	0.88160+-0.0029	0.53450+-0.0044	0.85744+-0.0032	0.48332+-0.0046	0.92050+-0.0027	0.97208+-0.0014	0.05594+-0.0024	0.89882+-0.0031	0.56331+-0.0048	0.90714+-0.0027	0.53242+-0.0050	0.97505+-0.0016	0.55529+-0.0046	0.28730+-0.0045	*
43	0.63301+-0.0043	0.29740+-0.0047	0.56282+-0.0045	0.31215+-0.0051	0.21463+-0.0036	0.60083+-0.0049	0.22473+-0.0038	0.47886+-0.0052	0.94238+-0.0023	0.65221+-0.0050	0.72785+-0.0044	0.68934+-0.0048	0.22127+-0.0034	0.87140+-0.0032	0.28987+-0.0046	0.43600+-0.0044	0.72339+-0.0043	0.42689+-0.0046	0.24681+-0.0039	0.48470+-0.0046	0.42560+-0.0047	0.33195+-0.0046	0.10445+-0.0034	0.01812+-0.0013	0.35709+-0.0048	0.15563+-0.0039	0.62271+-0.0047	0.66944+-0.0048	0.72122+-0.0038	0.54420+-0.0047	0.52341+-0.0052	0.24413+-0.0048	0.60994+-0.0046	0.97921+-0.0014	0.03782+-0.0019	0.21146+-0.0044	0.32957+-0.0053	0.07395+-0.0026	0.05663+-0.0021	0.73735+-0.0043	0.55331+-0.0046	0.01881+-0.0012	0.69201+-0.0040	*
44	0.62687+-0.0048	0.83596+-0.0037	0.77210+-0.0039	0.43748+-0.0048	0.60440+-0.0050	0.27215+-0.0043	0.27235+-0.0043	0.77972+-0.0040	0.55935+-0.0058	0.24473+-0.0045	0.72636+-0.0049	0.42273+-0.0049	0.45590+-0.0055	0.82447+-0.0041	0.33086+-0.0049	0.37125+-0.0048	0.15038+-0.0037	0.94634+-0.0023	0.05108+-0.0025	0.65934+-0.0052	0.34898+-0.0051	0.75656+-0.0038	0.31314+-0.0042	0.08465+-0.0026	0.34551+-0.0046	0.40630+-0.0052	0.20958+-0.0035	0.92011+-0.0026	0.36491+-0.0044	0.28017+-0.0041	0.10504+-0.0032	0.22037+-0.0039	0.38481+-0.0044	0.75953+-0.0040	0.02277+-0.0012	0.61618+-0.0043	0.54668+-0.0052	0.34640+-0.0052	0.31502+-0.0044	0.81962+-0.0038	0.52826+-0.0050	0.10999+-0.0029	0.94773+-0.0021	0.44689+-0.0052	*
45	0.30452+-0.0043	0.09831+-0.0029	0.21473+-0.0040	0.22671+-0.0047	0.05039+-0.0022	0.30551+-0.0046	0.13325+-0.0034	0.34125+-0.0045	0.83111+-0.0033	0.31690+-0.0048	0.14276+-0.0038	0.63637+-0.0043	0.17186+-0.0038	0.94486+-0.0023	0.26433+-0.0045	0.48609+-0.0054	0.77685+-0.0046	0.11068+-0.0032	0.50995+-0.0044	0.05009+-0.0022	0.23513+-0.0045	0.22988+-0.0039	0.03465+-0.0017	0.01564+-0.0014	0.50777+-0.0051	0.01445+-0.0011	0.66211+-0.0049	0.27086+-0.0046	0.80586+-0.0039	0.26324+-0.0042	0.57064+-0.0049	0.34630+-0.0051	0.53391+-0.0049	0.77062+-0.0040	0.03782+-0.0019	0.01188+-0.0010	0.07207+-0.0027	0.08771+-0.0027	0.05881+-0.0025	0.56202+-0.0047	0.39313+-0.0052	0.02327+-0.0017	0.64994+-0.0051	0.62618+-0.0051	0.05792+-0.0023	*
46	0.92565+-0.0028	0.72666+-0.0044	0.51747+-0.0052	0.49777+-0.0051	0.44025+-0.0052	0.80744+-0.0036	0.27403+-0.0044	0.82873+-0.0033	0.88991+-0.0030	0.57301+-0.0048	0.47708+-0.0051	0.72409+-0.0041	0.79418+-0.0041	0.66766+-0.0046	0.67251+-0.0044	0.57846+-0.0053	0.48609+-0.0057	0.52935+-0.0055	0.39531+-0.0051	0.29799+-0.0049	0.38828+-0.0047	0.88724+-0.0031	0.18018+-0.0039	0.04742+-0.0023	0.84308+-0.0034	0.57707+-0.0048	0.22552+-0.0041	0.52064+-0.0054	0.55579+-0.0050	0.46956+-0.0046	0.18929+-0.0032	0.67874+-0.0042	0.31155+-0.0042	0.63311+-0.0046	0.17394+-0.0039	0.10999+-0.0029	0.88476+-0.0033	0.34393+-0.0049	0.57994+-0.0056	0.53203+-0.0050	0.88734+-0.0031	0.09702+-0.0031	0.77982+-0.0041	0.59133+-0.0048	0.65102+-0.0047	0.49460+-0.0051	*
47	0.06445+-0.0025	0.24958+-0.0036	0.52460+-0.0049	0.17978+-0.0035	0.60539+-0.0045	0.02188+-0.0014	0.16929+-0.0038	0.17503+-0.0035	0.07960+-0.0023	0.03584+-0.0017	0.28571+-0.0049	0.06386+-0.0026	0.08583+-0.0030	0.57767+-0.0054	0.22255+-0.0039	0.13573+-0.0038	0.04455+-0.0020	0.55856+-0.0043	0.00525+-0.0008	0.50401+-0.0056	0.14137+-0.0034	0.55133+-0.0045	0.44134+-0.0050	0.62222+-0.0051	0.10633+-0.0033	0.11900+-0.0031	0.13098+-0.0033	0.78091+-0.0042	0.11979+-0.0037	0.02742+-0.0017	0.05633+-0.0022	0.04495+-0.0022	0.31393+-0.0042	0.22245+-0.0041	0.01079+-0.0010	0.73597+-0.0038	0.10682+-0.0031	0.40808+-0.0051	0.29641+-0.0045	0.52579+-0.0057	0.03970+-0.0020	0.16474+-0.0040	0.69528+-0.0052	0.08267+-0.0026	0.22661+-0.0042	0.02030+-0.0015	0.06494+-0.0022	*
48	0.43184+-0.0049	0.10890+-0.0031	0.04613+-0.0022	0.10405+-0.0033	0.10227+-0.0027	0.76002+-0.0046	0.06386+-0.0024	0.34729+-0.0048	0.78735+-0.0036	0.12078+-0.0035	0.01911+-0.0013	0.37897+-0.0051	0.69963+-0.0040	0.32710+-0.0054	0.30106+-0.0045	0.36046+-0.0042	0.30759+-0.0043	0.12751+-0.0031	0.36759+-0.0049	0.00812+-0.0009	0.10326+-0.0032	0.77854+-0.0040	0.07286+-0.0027	0.00089+-0.0003	0.72478+-0.0045	0.02554+-0.0015	0.02960+-0.0016	0.07237+-0.0023	0.42570+-0.0043	0.41154+-0.0040	0.03049+-0.0016	0.62994+-0.0041	0.03515+-0.0018	0.13553+-0.0033	0.23334+-0.0039	0.00079+-0.0003	0.73765+-0.0042	0.14207+-0.0037	0.22067+-0.0041	0.09118+-0.0026	0.94901+-0.0023	0.04257+-0.0020	0.23156+-0.0039	0.12355+-0.0033	0.06692+-0.0022	0.12266+-0.0033	0.95466+-0.0023	0.00356+-0.0006	*
49	0.11860+-0.0035	0.04138+-0.0019	0.08880+-0.0024	0.12415+-0.0030	0.04109+-0.0019	0.43045+-0.0042	0.16454+-0.0038	0.13494+-0.0033	0.75151+-0.0039	0.10237+-0.0031	0.10860+-0.0029	0.92684+-0.0027	0.08989+-0.0028	0.69359+-0.0047	0.03208+-0.0017	0.20028+-0.0038	0.69775+-0.0052	0.18612+-0.0040	0.28136+-0.0038	0.10009+-0.0030	0.10732+-0.0027	0.10583+-0.0030	0.02584+-0.0016	0.00069+-0.0003	0.17048+-0.0035	0.03614+-0.0017	0.58984+-0.0047	0.11088+-0.0032	0.49579+-0.0048	0.24017+-0.0038	0.33541+-0.0048	0.23305+-0.0045	0.11138+-0.0033	0.28987+-0.0045	0.03386+-0.0019	0.00990+-0.0011	0.08910+-0.0029	0.00970+-0.0010	0.02317+-0.0016	0.44609+-0.0050	0.41293+-0.0050	0.00218+-0.0005	0.29472+-0.0042	0.48569+-0.0051	0.07168+-0.0027	0.24740+-0.0048	0.29284+-0.0045	0.01040+-0.0009	0.10494+-0.0030
50	0.70003+-0.0050	0.81012+-0.0040	0.73973+-0.0040	0.34700+-0.0050	0.24671+-0.0038	0.42303+-0.0049	0.31304+-0.0048	0.71607+-0.0044	0.94426+-0.0023	0.46807+-0.0051	0.90466+-0.0025	0.72399+-0.0044	0.25661+-0.0044	0.89813+-0.0026	0.27750+-0.0045	0.32423+-0.0047	0.36204+-0.0049	0.74527+-0.0035	0.08346+-0.0026	0.50777+-0.0049	0.20048+-0.0041	0.46510+-0.0050	0.24859+-0.0046	0.06960+-0.0026	0.64934+-0.0050	0.43362+-0.0049	0.39650+-0.0051	0.95010+-0.0023	0.46292+-0.0050	0.58519+-0.0047	0.28047+-0.0041	0.14315+-0.0037	0.47649+-0.0052	0.91684+-0.0028	0.03970+-0.0020	0.53539+-0.0049	0.47748+-0.0052	0.14147+-0.0035	0.12949+-0.0034	0.86595+-0.0031	0.50322+-0.0051	0.05287+-0.0021	0.87952+-0.0032	0.86071+-0.0035	0.78151+-0.0039	0.47817+-0.0047	0.61430+-0.0046	0.16335+-0.0035	0.13019+-0.0036
51	0.76388+-0.0039	0.74943+-0.0036	0.70439+-0.0044	0.90694+-0.0028	0.82794+-0.0038	0.54410+-0.0049	0.41036+-0.0050	0.97475+-0.0015	0.54876+-0.0048	0.75478+-0.0047	0.62736+-0.0046	0.47490+-0.0048	0.82685+-0.0033	0.85289+-0.0037	0.77487+-0.0040	0.70043+-0.0051	0.41689+-0.0054	0.90328+-0.0027	0.24562+-0.0042	0.31908+-0.0048	0.73042+-0.0041	0.93783+-0.0024	0.58212+-0.0044	0.11910+-0.0035	0.78339+-0.0043	0.37848+-0.0047	0.28779+-0.0048	0.79646+-0.0043	0.70241+-0.0043	0.71250+-0.0042	0.31126+-0.0047	0.37085+-0.0044	0.62677+-0.0049	0.95812+-0.0020	0.08979+-0.0029	0.48906+-0.0048	0.89734+-0.0028	0.78309+-0.0037	0.52094+-0.0046	0.83417+-0.0033	0.76685+-0.0033	0.24602+-0.0042	0.95753+-0.0022	0.55806+-0.0049	0.83200+-0.0040	0.31294+-0.0042	0.67478+-0.0048	0.35798+-0.0049	0.38264+-0.0052
52	0.17434+-0.0040	0.10682+-0.0031	0.10445+-0.0027	0.19483+-0.0037	0.02624+-0.0016	0.31343+-0.0049	0.09989+-0.0031	0.39362+-0.0047	0.71161+-0.0048	0.23047+-0.0039	0.09286+-0.0028	0.66271+-0.0052	0.26136+-0.0042	0.80240+-0.0041	0.11880+-0.0031	0.45679+-0.0057	0.73092+-0.0046	0.16741+-0.0036	0.60380+-0.0049	0.08029+-0.0028	0.12751+-0.0034	0.24097+-0.0041	0.02445+-0.0015	0.01218+-0.0010	0.43352+-0.0055	0.03772+-0.0017	0.22592+-0.0041	0.12969+-0.0035	0.57935+-0.0046	0.29116+-0.0044	0.36462+-0.0049	0.48659+-0.0050	0.13474+-0.0031	0.24760+-0.0042	0.18533+-0.0038	0.01653+-0.0012	0.10692+-0.0031	0.06494+-0.0024	0.14078+-0.0035	0.45847+-0.0052	0.52282+-0.0053	0.00426+-0.0006	0.36907+-0.0053	0.24512+-0.0037	0.14177+-0.0035	0.36442+-0.0052	0.53965+-0.0048	0.00554+-0.0008	0.26245+-0.0050
53	0.59677+-0.0053	0.37303+-0.0042	0.18483+-0.0042	0.20345+-0.0042	0.30304+-0.0045	0.87011+-0.0034	0.04415+-0.0018	0.54876+-0.0045	0.60113+-0.0044	0.09326+-0.0029	0.10385+-0.0034	0.45946+-0.0052	0.92981+-0.0029	0.38561+-0.0052	0.40174+-0.0046	0.13840+-0.0032	0.21424+-0.0047	0.44303+-0.0050	0.12494+-0.0029	0.04237+-0.0019	0.07524+-0.0027	0.95367+-0.0019	0.11019+-0.0033	0.00960+-0.0008	0.54153+-0.0042	0.11583+-0.0034	0.09742+-0.0033	0.31264+-0.0041	0.20651+-0.0036	0.36907+-0.0053	0.01297+-0.0011	0.47035+-0.0054	0.10504+-0.0028	0.20147+-0.0036	0.12128+-0.0034	0.04148+-0.0021	0.88486+-0.0030	0.14672+-0.0034	0.44382+-0.0048	0.25700+-0.0045	0.71320+-0.0046	0.14464+-0.0037	0.39293+-0.0049	0.20948+-0.0045	0.22117+-0.0043	0.11979+-0.0030	0.87863+-0.0033	0.06069+-0.0027	0.63004+-0.0041
54	0.24611+-0.0047	0.44629+-0.0048	0.76616+-0.0042	0.32175+-0.0046	0.63241+-0.0042	0.22117+-0.0047	0.92733+-0.0024	0.26324+-0.0050	0.45698+-0.0051	0.19760+-0.0040	0.70567+-0.0041	0.38115+-0.0052	0.13256+-0.0033	0.82328+-0.0036	0.25809+-0.0041	0.16256+-0.0037	0.20067+-0.0042	0.67577+-0.0045	0.05089+-0.0022	0.81388+-0.0035	0.30017+-0.0048	0.28938+-0.0041	0.22424+-0.0039	0.10623+-0.0029	0.23869+-0.0048	0.48045+-0.0045	0.70993+-0.0046	0.72359+-0.0051	0.30027+-0.0048	0.26809+-0.0045	0.25522+-0.0048	0.09455+-0.0028	0.76002+-0.0041	0.66894+-0.0046	0.00812+-0.0009	0.61034+-0.0044	0.16959+-0.0035	0.11732+-0.0030	0.06494+-0.0022	0.71270+-0.0042	0.25017+-0.0046	0.03930+-0.0017	0.80517+-0.0041	0.56994+-0.0047	0.51718+-0.0054	0.20414+-0.0041	0.29165+-0.0046	0.42105+-0.0043	0.03099+-0.0017
55	0.86348+-0.0036	0.81447+-0.0039	0.46233+-0.0050	0.67112+-0.0044	0.49946+-0.0050	0.40333+-0.0051	0.11147+-0.0029	0.74408+-0.0044	0.68914+-0.0053	0.31838+-0.0052	0.44293+-0.0050	0.41095+-0.0047	0.80972+-0.0037	0.70429+-0.0044	0.79448+-0.0039	0.49470+-0.0048	0.23948+-0.0039	0.74329+-0.0046	0.08247+-0.0028	0.19275+-0.0041	0.24968+-0.0042	0.96911+-0.0020	0.21701+-0.0037	0.06940+-0.0029	0.72419+-0.0044	0.19028+-0.0038	0.07890+-0.0022	0.59717+-0.0049	0.50272+-0.0045	0.22235+-0.0048	0.06504+-0.0025	0.33878+-0.0049	0.26532+-0.0046	0.68142+-0.0048	0.12563+-0.0030	0.13365+-0.0036	0.89813+-0.0033	0.64796+-0.0049	0.55727+-0.0052	0.60390+-0.0047	0.71666+-0.0051	0.14266+-0.0034	0.80170+-0.0037	0.30769+-0.0041	0.63489+-0.0045	0.16751+-0.0035	0.85645+-0.0039	0.21156+-0.0037	0.29888+-0.0043
56	0.19790+-0.0042	0.15008+-0.0036	0.46679+-0.0050	0.13850+-0.0036	0.19176+-0.0034	0.19463+-0.0040	0.26285+-0.0040	0.11910+-0.0028	0.70666+-0.0043	0.13860+-0.0030	0.46837+-0.0048	0.41778+-0.0045	0.06851+-0.0026	0.89080+-0.0029	0.17058+-0.0037	0.10454+-0.0031	0.33729+-0.0047	0.36769+-0.0049	0.04544+-0.0018	0.62132+-0.0042	0.16385+-0.0038	0.16226+-0.0038	0.05663+-0.0021	0.02683+-0.0016	0.22622+-0.0043	0.13840+-0.0038	0.66508+-0.0049	0.52183+-0.0048	0.32967+-0.0045	0.20067+-0.0036	0.32086+-0.0047	0.06306+-0.0025	0.40313+-0.0048	0.53321+-0.0048	0.02653+-0.0017	0.30482+-0.0044	0.10019+-0.0031	0.03109+-0.0015	0.01653+-0.0013	0.68577+-0.0051	0.19374+-0.0039	0.01337+-0.0010	0.41917+-0.0051	0.60925+-0.0047	0.18711+-0.0039	0.32294+-0.0040	0.17196+-0.0041	0.35412+-0.0043	0.02653+-0.0017
57	0.37076+-0.0049	0.33927+-0.0051	0.33096+-0.0049	0.97119+-0.0015	0.19731+-0.0041	0.31898+-0.0046	0.51431+-0.0046	0.75755+-0.0043	0.61529+-0.0044	0.73874+-0.0039	0.59073+-0.0045	0.73755+-0.0045	0.42986+-0.0045	0.93743+-0.0023	0.25770+-0.0045	0.87437+-0.0029	0.61875+-0.0053	0.57361+-0.0051	0.56915+-0.0054	0.17384+-0.0039	0.74933+-0.0042	0.50738+-0.0052	0.18790+-0.0040	0.08029+-0.0030	0.54024+-0.0054	0.13009+-0.0032	0.59420+-0.0049	0.58955+-0.0045	0.97139+-0.0018	0.56965+-0.0049	0.82833+-0.0037	0.37076+-0.0059	0.54252+-0.0050	0.94743+-0.0023	0.06346+-0.0027	0.26126+-0.0043	0.40640+-0.0045	0.71854+-0.0040	0.24879+-0.0039	0.83071+-0.0037	0.45758+-0.0050	0.09633+-0.0029	0.99426+-0.0007	0.56084+-0.0047	0.58341+-0.0045	0.56301+-0.0047	0.47490+-0.0047	0.22651+-0.0045	0.17681+-0.0039
58	0.10860+-0.0028	0.21592+-0.0042	0.22998+-0.0042	0.51322+-0.0049	0.04881+-0.0023	0.04861+-0.0021	0.27235+-0.0047	0.84378+-0.0036	0.37670+-0.0049	0.33710+-0.0051	0.18127+-0.0038	0.28166+-0.0043	0.15840+-0.0037	0.88318+-0.0031	0.11425+-0.0028	0.93070+-0.0025	0.45817+-0.0046	0.25859+-0.0043	0.28334+-0.0047	0.11385+-0.0031	0.52619+-0.0054	0.33531+-0.0046	0.25522+-0.0040	0.08108+-0.0024	0.30344+-0.0040	0.05900+-0.0024	0.15068+-0.0032	0.48371+-0.0049	0.43699+-0.0045	0.18929+-0.0041	0.68874+-0.0049	0.19097+-0.0038	0.32304+-0.0050	0.36699+-0.0051	0.04554+-0.0020	0.08009+-0.0024	0.08801+-0.0026	0.46352+-0.0046	0.47579+-0.0044	0.66875+-0.0045	0.26512+-0.0044	0.01663+-0.0013	0.90872+-0.0030	0.17612+-0.0042	0.22186+-0.0046	0.13019+-0.0031	0.28166+-0.0047	0.04079+-0.0021	0.04732+-0.0021
59	0.11801+-0.0032	0.19949+-0.0040	0.15335+-0.0036	0.03564+-0.0021	0.53757+-0.0050	0.24780+-0.0039	0.03802+-0.0018	0.24750+-0.0050	0.11039+-0.0031	0.02228+-0.0016	0.00871+-0.0010	0.01713+-0.0013	0.41669+-0.0050	0.12890+-0.0034	0.41620+-0.0045	0.12662+-0.0034	0.03376+-0.0018	0.09415+-0.0030	0.02861+-0.0015	0.01475+-0.0012	0.12840+-0.0033	0.93694+-0.0026	0.38254+-0.0043	0.00743+-0.0008	0.18988+-0.0040	0.03871+-0.0017	0.00545+-0.0007	0.14108+-0.0032	0.05980+-0.0024	0.09365+-0.0029	0.00416+-0.0006	0.27770+-0.0044	0.03089+-0.0017	0.05148+-0.0021	0.03534+-0.0018	0.00842+-0.0009	0.51361+-0.0051	0.34779+-0.0054	0.36818+-0.0047	0.02158+-0.0013	0.42323+-0.0046	0.19018+-0.0041	0.27156+-0.0047	0.01970+-0.0014	0.06782+-0.0025	0.00634+-0.0008	0.41669+-0.0052	0.03356+-0.0018	0.26116+-0.0040
60	0.55866+-0.0046	0.49985+-0.0042	0.38620+-0.0044	0.73409+-0.0040	0.52005+-0.0046	0.36165+-0.0049	0.19275+-0.0043	0.72656+-0.0049	0.32927+-0.0044	0.61400+-0.0049	0.36383+-0.0049	0.20374+-0.0043	0.87031+-0.0033	0.68934+-0.0048	0.75587+-0.0045	0.72894+-0.0043	0.33314+-0.0053	0.39768+-0.0046	0.42035+-0.0051	0.19691+-0.0038	0.75072+-0.0046	0.91476+-0.0030	0.22394+-0.0037	0.34244+-0.0053	0.44580+-0.0054	0.22275+-0.0043	0.17157+-0.0040	0.36204+-0.0050	0.58380+-0.0055	0.39551+-0.0050	0.23433+-0.0038	0.53896+-0.0052	0.48094+-0.0050	0.46104+-0.0053	0.18612+-0.0040	0.28849+-0.0044	0.49193+-0.0046	0.96386+-0.0020	0.68310+-0.0051	0.51223+-0.0049	0.45797+-0.0043	0.68102+-0.0044	0.85991+-0.0033	0.23067+-0.0043	0.47728+-0.0054	0.24384+-0.0041	0.56361+-0.0045	0.21641+-0.0040	0.36600+-0.0047
61	0.67191+-0.0047	0.31739+-0.0048	0.19107+-0.0038	0.42580+-0.0048	0.14622+-0.0035	0.81061+-0.0043	0.10286+-0.0032	0.51450+-0.0049	0.75587+-0.0035	0.30749+-0.0046	0.16335+-0.0031	0.68072+-0.0050	0.94624+-0.0022	0.46441+-0.0049	0.41491+-0.0046	0.37620+-0.0052	0.38679+-0.0053	0.34848+-0.0051	0.41778+-0.0050	0.04722+-0.0020	0.19364+-0.0033	0.75834+-0.0045	0.03960+-0.0022	0.00663+-0.0008	0.69904+-0.0043	0.14365+-0.0034	0.13385+-0.0036	0.16919+-0.0038	0.54925+-0.0049	0.33413+-0.0042	0.07831+-0.0028	0.54896+-0.0048	0.12751+-0.0035	0.31640+-0.0054	0.15692+-0.0035	0.02901+-0.0016	0.74389+-0.0052	0.24928+-0.0044	0.29294+-0.0041	0.35086+-0.0042	0.86546+-0.0032	0.06366+-0.0026	0.41828+-0.0053	0.37026+-0.0050	0.23463+-0.0037	0.35016+-0.0049	0.92585+-0.0024	0.01515+-0.0014	0.92367+-0.0024
62	0.43382+-0.0047	0.78210+-0.0038	0.57311+-0.0049	0.42016+-0.0047	0.41065+-0.0046	0.10751+-0.0029	0.38452+-0.0051	0.63677+-0.0046	0.51559+-0.0051	0.24988+-0.0046	0.67162+-0.0047	0.36907+-0.0053	0.25809+-0.0042	0.90209+-0.0027	0.37937+-0.0042	0.76438+-0.0041	0.19572+-0.0043	0.72706+-0.0042	0.06772+-0.0023	0.47372+-0.0048	0.31423+-0.0045	0.69072+-0.0045	0.71290+-0.0040	0.29453+-0.0052	0.37967+-0.0038	0.25958+-0.0046	0.18206+-0.0041	0.89298+-0.0029	0.45797+-0.0048	0.10969+-0.0030	0.30175+-0.0046	0.17681+-0.0036	0.55361+-0.0045	0.74864+-0.0038	0.03059+-0.0017	0.51460+-0.0051	0.30819+-0.0045	0.63806+-0.0054	0.37373+-0.0047	0.90397+-0.0026	0.26156+-0.0044	0.11781+-0.0034	0.95971+-0.0019	0.31977+-0.0046	0.67300+-0.0048	0.15424+-0.0033	0.34185+-0.0046	0.56123+-0.0050	0.04475+-0.0021
63	0.14801+-0.0033	0.29750+-0.0047	0.67894+-0.0047	0.13672+-0.0035	0.30334+-0.0044	0.05396+-0.0027	0.11009+-0.0030	0.38184+-0.0040	0.26235+-0.0038	0.26483+-0.0045	0.27324+-0.0043	0.08623+-0.0031	0.07732+-0.0024	0.54678+-0.0050	0.70686+-0.0044	0.57529+-0.0047	0.29294+-0.0050	0.20711+-0.0042	0.04653+-0.0022	0.44501+-0.0047	0.44986+-0.0054	0.58568+-0.0050	0.52747+-0.0046	0.14127+-0.0034	0.42233+-0.0047	0.14414+-0.0035	0.07108+-0.0024	0.84982+-0.0031	0.17266+-0.0043	0.07227+-0.0027	0.23978+-0.0046	0.17424+-0.0040	0.44362+-0.0051	0.38966+-0.0054	0.17860+-0.0036	0.25532+-0.0043	0.11345+-0.0032	0.20939+-0.0039	0.28017+-0.0045	0.46461+-0.0053	0.18246+-0.0039	0.01238+-0.0012	0.38264+-0.0044	0.25740+-0.0045	0.24126+-0.0040	0.11118+-0.0032	0.30551+-0.0051	0.32472+-0.0044	0.05306+-0.0025
64	0.05237+-0.0020	0.02119+-0.0014	0.01624+-0.0012	0.04772+-0.0021	0.02782+-0.0019	0.53539+-0.0059	0.05306+-0.0024	0.05376+-0.0021	0.40669+-0.0048	0.02148+-0.0015	0.01525+-0.0011	0.53222+-0.0057	0.10217+-0.0030	0.27334+-0.0038	0.01346+-0.0011	0.02475+-0.0015	0.23047+-0.0039	0.09266+-0.0026	0.10850+-0.0030	0.01089+-0.0010	0.01653+-0.0014	0.07435+-0.0027	0.01168+-0.0012	0.00030+-0.0002	0.11504+-0.0034	0.01544+-0.0013	0.12543+-0.0033	0.02396+-0.0015	0.12613+-0.0034	0.40372+-0.0045	0.02485+-0.0016	0.09761+-0.0032	0.01980+-0.0015	0.04396+-0.0022	0.02970+-0.0019	0.00317+-0.0005	0.11821+-0.0031	0.00455+-0.0006	0.00822+-0.0009	0.07088+-0.0026	0.33878+-0.0046	0.00614+-0.0007	0.09088+-0.0027	0.08603+-0.0027	0.02327+-0.0015	0.05069+-0.0024	0.13791+-0.0034	0.00257+-0.0004	0.15424+-0.0031
65	0.50668+-0.0050	0.71161+-0.0045	0.95802+-0.0022	0.36531+-0.0047	0.80309+-0.0037	0.43293+-0.0051	0.52371+-0.0054	0.89724+-0.0031	0.51431+-0.0055	0.57875+-0.0046	0.65934+-0.0047	0.46976+-0.0050	0.29839+-0.0048	0.89991+-0.0032	0.56291+-0.0051	0.39630+-0.0044	0.44778+-0.0049	0.72824+-0.0048	0.20473+-0.0038	0.83091+-0.0035	0.49926+-0.0053	0.45669+-0.0047	0.65766+-0.0047	0.38125+-0.0046	0.51886+-0.0049	0.61083+-0.0045	0.66657+-0.0047	0.96594+-0.0016	0.46075+-0.0049	0.69686+-0.0047	0.39392+-0.0053	0.21265+-0.0041	0.89872+-0.0026	0.89734+-0.0027	0.04019+-0.0017	0.59143+-0.0053	0.44897+-0.0047	0.16959+-0.0042	0.24443+-0.0044	0.73696+-0.0042	0.42738+-0.0053	0.07465+-0.0026	0.88981+-0.0030	0.75854+-0.0045	0.79665+-0.0041	0.43412+-0.0047	0.63479+-0.0054	0.45243+-0.0043	0.17573+-0.0040
66	0.32561+-0.0048	0.64677+-0.0046	0.59063+-0.0047	0.88169+-0.0032	0.26582+-0.0043	0.10355+-0.0034	0.44936+-0.0047	0.80160+-0.0037	0.51876+-0.0049	0.42283+-0.0047	0.67300+-0.0042	0.36076+-0.0048	0.34888+-0.0046	0.98743+-0.0011	0.44174+-0.0046	0.85863+-0.0034	0.37066+-0.0055	0.47530+-0.0051	0.12811+-0.0032	0.29492+-0.0047	0.73508+-0.0043	0.69775+-0.0045	0.28809+-0.0042	0.36293+-0.0045	0.55509+-0.0043	0.22057+-0.0045	0.23404+-0.0041	0.74636+-0.0042	0.53945+-0.0049	0.18563+-0.0043	0.71181+-0.0041	0.25641+-0.0045	0.64706+-0.0046	0.71884+-0.0039	0.04693+-0.0020	0.35096+-0.0053	0.19018+-0.0042	0.92535+-0.0027	0.49856+-0.0052	0.93852+-0.0026	0.28205+-0.0045	0.12296+-0.0034	0.99832+-0.0004	0.28670+-0.0054	0.52331+-0.0047	0.35610+-0.0047	0.45906+-0.0048	0.31086+-0.0044	0.05712+-0.0021
67	0.89773+-0.0031	0.80348+-0.0036	0.62281+-0.0044	0.94268+-0.0021	0.72953+-0.0044	0.80517+-0.0037	0.45293+-0.0053	0.60568+-0.0053	0.74240+-0.0042	0.56895+-0.0046	0.86021+-0.0034	0.87100+-0.0031	0.96614+-0.0017	0.85833+-0.0034	0.47867+-0.0042	0.34373+-0.0048	0.26789+-0.0041	0.97099+-0.0016	0.28631+-0.0044	0.60014+-0.0046	0.41095+-0.0048	0.82982+-0.0038	0.16196+-0.0034	0.20246+-0.0037	0.60093+-0.0050	0.76715+-0.0042	0.62083+-0.0058	0.47579+-0.0046	0.69023+-0.0043	0.60667+-0.0050	0.35026+-0.0042	0.40016+-0.0047	0.48748+-0.0050	0.78665+-0.0038	0.06692+-0.0023	0.70736+-0.0043	0.91842+-0.0027	0.65776+-0.0047	0.42461+-0.0058	0.88229+-0.0030	0.78052+-0.0041	0.36422+-0.0040	0.92288+-0.0029	0.67162+-0.0053	0.87863+-0.0034	0.46104+-0.0053	0.76012+-0.0047	0.55054+-0.0048	0.47213+-0.0042
68	0.12781+-0.0032	0.04168+-0.0020	0.10969+-0.0030	0.25235+-0.0041	0.03188+-0.0014	0.06465+-0.0026	0.18721+-0.0041	0.11108+-0.0034	0.39828+-0.0052	0.28116+-0.0047	0.17780+-0.0032	0.19275+-0.0041	0.10732+-0.0033	0.77765+-0.0047	0.18394+-0.0037	0.60380+-0.0045	0.57618+-0.0047	0.06069+-0.0022	0.48124+-0.0048	0.13811+-0.0034	0.48659+-0.0045	0.11336+-0.0030	0.04148+-0.0020	0.02960+-0.0017	0.23463+-0.0047	0.03376+-0.0017	0.37036+-0.0048	0.12524+-0.0031	0.69647+-0.0046	0.07356+-0.0029	0.94783+-0.0021	0.29591+-0.0041	0.31868+-0.0047	0.33224+-0.0045	0.09722+-0.0030	0.08979+-0.0028	0.04247+-0.0020	0.23760+-0.0037	0.04425+-0.0023	0.47381+-0.0052	0.16959+-0.0039	0.01663+-0.0013	0.49104+-0.0045	0.25700+-0.0047	0.09395+-0.0024	0.45342+-0.0047	0.12514+-0.0031	0.05732+-0.0022	0.06554+-0.0027
69	0.07366+-0.0027	0.36066+-0.0052	0.47312+-0.0048	0.22740+-0.0038	0.75428+-0.0045	0.06059+-0.0022	0.18365+-0.0038	0.70587+-0.0042	0.15454+-0.0034	0.02485+-0.0016	0.16583+-0.0039	0.07811+-0.0026	0.25661+-0.0039	0.68112+-0.0041	0.28789+-0.0048	0.29165+-0.0054	0.07613+-0.0028	0.69468+-0.0044	0.01406+-0.0012	0.35383+-0.0044	0.25334+-0.0046	0.69617+-0.0040	0.69092+-0.0045	0.33937+-0.0044	0.21988+-0.0037	0.11811+-0.0032	0.08177+-0.0025	0.63439+-0.0051	0.18384+-0.0039	0.10098+-0.0030	0.06900+-0.0028	0.10207+-0.0029	0.21602+-0.0049	0.32937+-0.0040	0.00683+-0.0008	0.24602+-0.0045	0.22226+-0.0039	0.47391+-0.0047	0.46263+-0.0049	0.57153+-0.0044	0.20008+-0.0043	0.15008+-0.0037	0.91971+-0.0029	0.06841+-0.0023	0.45689+-0.0050	0.00772+-0.0008	0.16662+-0.0042	0.60756+-0.0044	0.01317+-0.0012
70	0.57529+-0.0050	0.45887+-0.0054	0.51431+-0.0052	0.92971+-0.0023	0.21978+-0.0037	0.35541+-0.0049	0.44827+-0.0051	0.75121+-0.0041	0.87318+-0.0034	0.86863+-0.0034	0.87377+-0.0030	0.90100+-0.0027	0.39214+-0.0049	0.99683+-0.0005	0.42085+-0.0049	0.93258+-0.0028	0.92347+-0.0024	0.72716+-0.0042	0.55004+-0.0049	0.54698+-0.0049	0.74755+-0.0048	0.46510+-0.0054	0.25423+-0.0042	0.13662+-0.0034	0.69963+-0.0044	0.22948+-0.0042	0.79774+-0.0047	0.74577+-0.0045	0.96287+-0.0019	0.58024+-0.0044	0.99238+-0.0008	0.37105+-0.0051	0.86189+-0.0034	0.99129+-0.0008	0.13444+-0.0035	0.43867+-0.0049	0.34492+-0.0046	0.45698+-0.0046	0.20978+-0.0040	0.99634+-0.0006	0.50559+-0.0047	0.04059+-0.0019	0.98238+-0.0013	0.88001+-0.0032	0.65776+-0.0053	0.86486+-0.0032	0.44699+-0.0053	0.35432+-0.0049	0.16998+-0.0041
71	0.17295+-0.0038	0.07326+-0.0027	0.09425+-0.0026	0.10900+-0.0031	0.05297+-0.0022	0.38283+-0.0047	0.13286+-0.0034	0.11504+-0.0032	0.61677+-0.0052	0.09900+-0.0027	0.11484+-0.0034	0.77220+-0.0047	0.12454+-0.0030	0.49639+-0.0053	0.04247+-0.0021	0.05564+-0.0021	0.44451+-0.0044	0.19741+-0.0040	0.12128+-0.0031	0.09098+-0.0027	0.05435+-0.0024	0.11732+-0.0032	0.01515+-0.0013	0.00515+-0.0008	0.20810+-0.0040	0.10197+-0.0030	0.39056+-0.0052	0.13078+-0.0033	0.17503+-0.0034	0.27294+-0.0044	0.14989+-0.0036	0.09662+-0.0024	0.09425+-0.0028	0.14216+-0.0037	0.06118+-0.0026	0.03792+-0.0021	0.13870+-0.0034	0.01119+-0.0012	0.02426+-0.0014	0.32522+-0.0049	0.28908+-0.0048	0.00564+-0.0007	0.18869+-0.0039	0.32393+-0.0048	0.09959+-0.0028	0.21354+-0.0039	0.30027+-0.0043	0.02039+-0.0016	0.14187+-0.0033
72	0.22998+-0.0042	0.29948+-0.0048	0.47372+-0.0046	0.29680+-0.0047	0.10643+-0.0029	0.26433+-0.0039	0.34254+-0.0049	0.38630+-0.0045	0.57984+-0.0049	0.40570+-0.0045	0.48886+-0.0048	0.73151+-0.0044	0.11682+-0.0032	0.99198+-0.0009	0.14949+-0.0032	0.43016+-0.0047	0.63103+-0.0053	0.27938+-0.0047	0.38372+-0.0051	0.28859+-0.0042	0.35482+-0.0048	0.13959+-0.0036	0.08217+-0.0030	0.07009+-0.0026	0.18800+-0.0038	0.11425+-0.0033	0.95268+-0.0022	0.57618+-0.0046	0.64954+-0.0045	0.34907+-0.0052	0.72735+-0.0045	0.19275+-0.0044	0.91456+-0.0028	0.76775+-0.0042	0.00762+-0.0008	0.16157+-0.0037	0.08267+-0.0025	0.06455+-0.0026	0.03633+-0.0020	0.78923+-0.0040	0.23087+-0.0042	0.01198+-0.0011	0.84120+-0.0037	0.76428+-0.0040	0.28591+-0.0037	0.75507+-0.0039	0.30967+-0.0046	0.07237+-0.0024	0.03227+-0.0018
73	0.64241+-0.0046	0.50351+-0.0051	0.61944+-0.0044	0.57757+-0.0057	0.35462+-0.0045	0.60103+-0.0051	0.75250+-0.0047	0.42194+-0.0051	0.90654+-0.0028	0.49619+-0.0055	0.90753+-0.0028	0.94783+-0.0020	0.33175+-0.0048	0.93357+-0.0025	0.19147+-0.0034	0.35105+-0.0043	0.54638+-0.0047	0.80794+-0.0043	0.25483+-0.0046	0.80754+-0.0039	0.32759+-0.0049	0.26888+-0.0048	0.17978+-0.0043	0.06366+-0.0026	0.43976+-0.0049	0.70607+-0.0046	0.89338+-0.0029	0.59558+-0.0046	0.56232+-0.0051	0.53737+-0.0053	0.81616+-0.0039	0.21740+-0.0036	0.59271+-0.0051	0.79982+-0.0040	0.03435+-0.0019	0.53262+-0.0046	0.39184+-0.0046	0.10633+-0.0030	0.07524+-0.0027	0.95644+-0.0020	0.55569+-0.0047	0.02267+-0.0016	0.77180+-0.0040	0.93793+-0.0025	0.63687+-0.0047	0.60420+-0.0043	0.52242+-0.0054	0.23087+-0.0041	0.17563+-0.0036
74	0.75933+-0.0042	0.94317+-0.0019	0.51688+-0.0048	0.42530+-0.0057	0.83615+-0.0036	0.72329+-0.0046	0.21721+-0.0039	0.69706+-0.0046	0.57311+-0.0046	0.12187+-0.0032	0.43035+-0.0057	0.55638+-0.0050	0.88199+-0.0031	0.50866+-0.0051	0.44223+-0.0048	0.14444+-0.0034	0.09336+-0.0029	0.98891+-0.0010	0.03168+-0.0021	0.31136+-0.0051	0.08811+-0.0022	0.91476+-0.0031	0.24166+-0.0040	0.02614+-0.0015	0.56192+-0.0046	0.76725+-0.0039	0.10742+-0.0032	0.46639+-0.0043	0.16295+-0.0036	0.40451+-0.0052	0.02495+-0.0014	0.19562+-0.0036	0.16028+-0.0034	0.45550+-0.0049	0.02109+-0.0014	0.23235+-0.0040	0.97525+-0.0016	0.22582+-0.0041	0.47015+-0.0051	0.52955+-0.0046	0.78289+-0.0042	0.14009+-0.0038	0.60222+-0.0047	0.33185+-0.0046	0.81665+-0.0042	0.09613+-0.0027	0.80042+-0.0041	0.14454+-0.0037	0.30947+-0.0040
75	0.36155+-0.0046	0.20374+-0.0037	0.15068+-0.0034	0.25403+-0.0041	0.11187+-0.0031	0.38610+-0.0054	0.09068+-0.0028	0.29195+-0.0045	0.56450+-0.0045	0.37660+-0.0049	0.11474+-0.0028	0.21612+-0.0040	0.38907+-0.0040	0.59202+-0.0049	0.59093+-0.0049	0.75626+-0.0044	0.56549+-0.0048	0.06287+-0.0023	0.59212+-0.0051	0.03485+-0.0019	0.44451+-0.0046	0.55282+-0.0047	0.09108+-0.0026	0.02465+-0.0015	0.43570+-0.0048	0.03039+-0.0016	0.12137+-0.0028	0.22325+-0.0047	0.57232+-0.0050	0.27997+-0.0046	0.23315+-0.0037	0.67973+-0.0044	0.29492+-0.0045	0.41501+-0.0052	0.15810+-0.0033	0.03029+-0.0017	0.26512+-0.0045	0.39452+-0.0048	0.13702+-0.0033	0.17771+-0.0037	0.37481+-0.0048	0.12365+-0.0030	0.46896+-0.0052	0.31433+-0.0044	0.10247+-0.0031	0.63806+-0.0052	0.63261+-0.0043	0.02950+-0.0017	0.49797+-0.0050
76	0.44619+-0.0049	0.51559+-0.0048	0.11237+-0.0030	0.19701+-0.0038	0.40739+-0.0046	0.59380+-0.0051	0.05772+-0.0024	0.53331+-0.0054	0.51143+-0.0051	0.05534+-0.0024	0.07247+-0.0020	0.22325+-0.0042	0.86477+-0.0031	0.29977+-0.0045	0.43184+-0.0044	0.10494+-0.0029	0.07851+-0.0029	0.41481+-0.0052	0.05198+-0.0023	0.02881+-0.0017	0.03980+-0.0018	0.94010+-0.0025	0.14117+-0.0035	0.00901+-0.0009	0.77487+-0.0043	0.18206+-0.0040	0.02732+-0.0015	0.17325+-0.0039	0.09989+-0.0028	0.39333+-0.0050	0.00683+-0.0009	0.26601+-0.0048	0.03802+-0.0019	0.09573+-0.0029	0.07267+-0.0022	0.02396+-0.0017	0.98040+-0.0016	0.29175+-0.0043	0.38462+-0.0046	0.12741+-0.0030	0.80378+-0.0035	0.18850+-0.0036	0.32423+-0.0052	0.07019+-0.0021	0.19028+-0.0035	0.05603+-0.0022	0.82022+-0.0037	0.02921+-0.0017	0.58667+-0.0053
77	0.26700+-0.0048	0.56687+-0.0049	0.52549+-0.0047	0.49084+-0.0051	0.88169+-0.0031	0.18978+-0.0043	0.14424+-0.0033	0.45312+-0.0045	0.22770+-0.0042	0.03703+-0.0017	0.32383+-0.0050	0.07702+-0.0027	0.69389+-0.0046	0.60222+-0.0047	0.52579+-0.0053	0.19949+-0.0040	0.05980+-0.0026	0.62093+-0.0046	0.01772+-0.0013	0.15711+-0.0032	0.31551+-0.0049	0.96347+-0.0018	0.36006+-0.0046	0.14593+-0.0036	0.24156+-0.0040	0.21107+-0.0035	0.05782+-0.0022	0.60717+-0.0046	0.18642+-0.0032	0.13761+-0.0036	0.02752+-0.0015	0.13890+-0.0031	0.21325+-0.0048	0.25087+-0.0042	0.01772+-0.0012	0.44114+-0.0050	0.57875+-0.0050	0.81853+-0.0039	0.48134+-0.0048	0.44402+-0.0047	0.37323+-0.0048	0.46758+-0.0053	0.87942+-0.0033	0.07296+-0.0024	0.54618+-0.0047	0.01376+-0.0013	0.32432+-0.0047	0.51054+-0.0049	0.04178+-0.0019
78	0.90456+-0.0029	0.84398+-0.0033	0.88605+-0.0028	0.70835+-0.0044	0.58400+-0.0050	0.79804+-0.0041	0.31462+-0.0044	0.99465+-0.0007	0.72448+-0.0042	0.95753+-0.0020	0.72151+-0.0048	0.51945+-0.0044	0.82517+-0.0035	0.88367+-0.0031	0.98386+-0.0011	0.86229+-0.0035	0.69597+-0.0041	0.67340+-0.0044	0.60737+-0.0050	0.57776+-0.0045	0.81536+-0.0040	0.84784+-0.0038	0.49144+-0.0045	0.17582+-0.0041	0.91337+-0.0022	0.53321+-0.0047	0.37709+-0.0045	0.75557+-0.0035	0.80329+-0.0043	0.77755+-0.0040	0.50332+-0.0048	0.72983+-0.0046	0.88278+-0.0030	0.95010+-0.0019	0.14563+-0.0036	0.36868+-0.0051	0.71854+-0.0046	0.57450+-0.0052	0.52817+-0.0052	0.83487+-0.0036	0.86427+-0.0032	0.10969+-0.0034	0.97475+-0.0017	0.80240+-0.0037	0.78418+-0.0041	0.65271+-0.0047	0.95159+-0.0021	0.16028+-0.0032	0.62489+-0.0047
79	0.59133+-0.0048	0.27938+-0.0045	0.17226+-0.0039	0.24552+-0.0043	0.14424+-0.0038	0.81091+-0.0046	0.13088+-0.0035	0.18424+-0.0039	0.93416+-0.0024	0.06395+-0.0026	0.32848+-0.0044	0.95030+-0.0019	0.35729+-0.0045	0.67528+-0.0044	0.05376+-0.0020	0.08395+-0.0030	0.19850+-0.0042	0.63410+-0.0048	0.06079+-0.0027	0.15860+-0.0036	0.04554+-0.0020	0.33521+-0.0049	0.03732+-0.0018	0.00376+-0.0007	0.29057+-0.0037	0.25730+-0.0048	0.35482+-0.0043	0.21731+-0.0042	0.26799+-0.0039	0.34521+-0.0046	0.06296+-0.0022	0.15068+-0.0032	0.08682+-0.0024	0.33036+-0.0043	0.01148+-0.0012	0.06683+-0.0023	0.51450+-0.0045	0.02871+-0.0017	0.05108+-0.0022	0.49243+-0.0052	0.69399+-0.0041	0.03059+-0.0016	0.45906+-0.0045	0.55242+-0.0051	0.27869+-0.0044	0.22532+-0.0040	0.56529+-0.0046	0.03713+-0.0020	0.18097+-0.0038
[truncated: 31 more columns]
